# Supplementary material for: Cytosolic copper is a major modulator of germination, development and secondary metabolism in Streptomyces coelicolor
Source: Sci Rep. 2019 Mar 12;9:4214. doi: 10.1038/s41598-019-40876-0 (PMC6414726; doi:10.1038/s41598-019-40876-0)
Supplement: Supplementary file 2 — Table S1 [file 41598_2019_40876_MOESM2_ESM.xlsx]

## Sheet: SCO2730 Tn5062 q below 0.05
Table S1. Quantitative data of the SCO2730::Tn5062 mutant and the Wt80Cu transcriptomes during germination (10-hours), compared to the wild-type (Wt) strain.
a) SCO2730::Tn5062 mutant vs. Wt. Transcripts showing significant variations are shown (q-value of less than 0.05)
Averaged abundances (from two biological replicates) are shown as the log2 (SCO2730::Tn5062/Wt).
Transcripts involved in germination and secondary metabolism, and transcripts encoding copper related proteins are indicated.
			ABUNDANCE		NORMALISED ABUNDANCE
SCO	DESCRIPTION	FUNCTION	SCO2730::Tn5062	Wt	log2 (SCO2730::Tn5062 /Wt)	q_value
SCO0164	Putative cation-transporting ATPase	Copper	0	4.62757		0.000259887
SCO0860	Probable cation-transporting ATPase	Copper	33.3235	52.3126	-0.65062	0.000737332
SCO1044	possible secreted protein	Copper	28.8987	14.8372	0.961781	0.000259887
SCO1046	metal transporter ATPase	Copper	16.3188	6.10214	1.41915	0.000259887
SCO2730	putative TetR-family transcriptional regulator	Copper	429.99	123.415	1.80079	0.000259887
SCO2731	cation-transporting P-type ATPase	Copper	5.46699	35.6812	-2.70634	0.000259887
SCO3280	hypothetical protein	Copper	42.9501	67.406	-0.650217	0.00574206
SCO3440	Uncharacterized protein	Copper	112.102	69.5042	0.689635	0.000958067
SCO4136	CsoR	Copper	294.725	223.078	0.40182	0.0473395
SCO4137	Uncharacterized protein	Copper	470.629	661.226	-0.490553	0.00726517
SCO4586	ABC transporter integral membrane protein	Copper	125.071	86.6307	0.5298	0.00624835
SCO6460	Putative cation-transporting ATPase	Copper	0.843641	2.74702	-1.70317	0.00280088
SCO7234	Putative cytochrome c oxidase subunit 1-beta (EC 1.9.3.1) (Cytochrome aa3 subunit 1-beta) (Cytochrome c oxidase polypeptide I-beta)	Copper	2.95895	11.8146	-1.99742	0.000259887
SCO7265	Uncharacterized protein	Copper	0	69.38		0.000259887
SCO7657	Secreted protein	Copper	0	34.3022		0.000259887
SCO2728	Uncharacterized protein	Copper	24.583	4.77138	2.36518	0.000737332
SCO3098	Putative secreted protein	Germination	373.866	272.986	0.453698	0.0108065
SCO4002	secreted protein	Germination	34.454	17.1011	1.01058	0.0175261
SCO7458	Putative membrane protein	Germination	0	7.197		0.000259887
SCO0124	Eicosapentaenoic acid biosynthesis	Secondary metabolism	0	1.77726		0.000259887
SCO0126	Eicosapentaenoic acid biosynthesis	Secondary metabolism	0	2.10123		0.000259887
SCO0127	Eicosapentaenoic acid biosynthesis	Secondary metabolism	0	1.66588		0.000259887
SCO0129	Eicosapentaenoic acid biosynthesis	Secondary metabolism	0	10.8502		0.000259887
SCO0185	Isorenieratene biosynthesis	Secondary metabolism	0	4.2297		0.000259887
SCO0186	Isorenieratene biosynthesis	Secondary metabolism	0	3.09988		0.000259887
SCO0187	Isorenieratene biosynthesis	Secondary metabolism	0	1.88745		0.000259887
SCO0188	Isorenieratene biosynthesis	Secondary metabolism	0	7.66268		0.000259887
SCO0189	Isorenieratene biosynthesis	Secondary metabolism	0	4.11197		0.000259887
SCO0190	Isorenieratene biosynthesis	Secondary metabolism	0	3.99514		0.000259887
SCO0191	Isorenieratene biosynthesis	Secondary metabolism	0	7.34949		0.000259887
SCO0267	Lantibiotic biosynthesis	Secondary metabolism	0	2.74257		0.000259887
SCO0269	Lantibiotic biosynthesis	Secondary metabolism	0	2.31912		0.000259887
SCO0270	Lantibiotic biosynthesis	Secondary metabolism	0	1.80954		0.000259887
SCO0396	Deoxysugar synthase	Secondary metabolism	3.51205	6.67732	-0.926955	0.0218877
SCO0490	Coelichelin biosynthesis	Secondary metabolism	17.9485	26.7509	-0.575727	0.0179656
SCO0491	Coelichelin biosynthesis	Secondary metabolism	14.1448	21.5636	-0.608326	0.00710733
SCO0494	Coelichelin biosynthesis	Secondary metabolism	119.144	166.182	-0.480055	0.00876648
SCO0495	Coelichelin biosynthesis	Secondary metabolism	73.4778	118.776	-0.692861	0.000502329
SCO0496	Coelichelin biosynthesis	Secondary metabolism	15.9484	31.6761	-0.989983	0.0139231
SCO0497	Coelichelin biosynthesis	Secondary metabolism	35.2224	72.8749	-1.04893	0.000259887
SCO0499	Coelichelin biosynthesis	Secondary metabolism	34.4265	58.1958	-0.757394	0.000259887
SCO0756	Bacteriocin biosynthesis	Secondary metabolism	3.43398	6.05535	-0.818328	0.00338362
SCO1265	Aromatic polyketide biosynthesis	Secondary metabolism	8.41078	4.67227	0.848117	0.0404306
SCO1271	Aromatic polyketide biosynthesis	Secondary metabolism	10.0084	5.95688	0.748586	0.0325921
SCO1867	5-Hydroxyectoine biosynthesis	Secondary metabolism	290.82	225.226	0.368753	0.0497634
SCO1909	Antibiotic biosynthesis monooxygenase	Secondary metabolism	42.5983	19.3325	1.13976	0.000259887
SCO2782	Desferrioxamine biosynthesis	Secondary metabolism	8.51305	12.6166	-0.56757	0.0404306
SCO3216	CDA biosynthesis	Secondary metabolism	3.33896	5.13468	-0.620876	0.0459648
SCO3217	CDA biosynthesis	Secondary metabolism	17.8577	8.61975	1.05083	0.000259887
SCO3218	CDA biosynthesis	Secondary metabolism	262.108	73.4085	1.83614	0.000259887
SCO3220	CDA biosynthesis	Secondary metabolism	68.6403	98.5771	-0.522198	0.026785
SCO3221	CDA biosynthesis	Secondary metabolism	6.33117	2.3508	1.42932	0.00893482
SCO3222	CDA biosynthesis	Secondary metabolism	10.0371	2.86792	1.80727	0.0213293
SCO3236	CDA biosynthesis	Secondary metabolism	6.69661	0.465587	3.84631	0.0142038
SCO3247	CDA biosynthesis	Secondary metabolism	2.67967	1.13023	1.24544	0.0270451
SCO3248	CDA biosynthesis	Secondary metabolism	6.05906	2.01306	1.5897	0.00200261
SCO3800	acyl-CoA dehydrogenase	Secondary metabolism	207.937	54.2514	1.93842	0.000259887
SCO5071	ACT biosynthesis	Secondary metabolism	25.3503	2.00442	3.66075	0.00159138
SCO5072	ACT biosynthesis	Secondary metabolism	30.3231	3.75941	3.01184	0.000259887
SCO5073	ACT biosynthesis	Secondary metabolism	24.1631	6.23278	1.95486	0.000259887
SCO5074	ACT biosynthesis	Secondary metabolism	22.1028	3.72577	2.56862	0.000259887
SCO5075	ACT biosynthesis	Secondary metabolism	22.9921	9.18629	1.32359	0.0128574
SCO5076	ACT biosynthesis	Secondary metabolism	44.0517	32.278	0.448647	0.0497634
SCO5078	ACT biosynthesis	Secondary metabolism	44.824	16.2162	1.46684	0.000259887
SCO5080	ACT biosynthesis	Secondary metabolism	31.1505	6.38784	2.28586	0.00676212
SCO5082	ACT biosynthesis	Secondary metabolism	511.019	179.254	1.51137	0.000259887
SCO5083	ACT biosynthesis	Secondary metabolism	231.999	10.7703	4.42899	0.000259887
SCO5084	ACT biosynthesis	Secondary metabolism	197.925	12.639	3.969	0.000259887
SCO5085	ACT biosynthesis	Secondary metabolism	509.225	40.6993	3.64523	0.000259887
SCO5086	ACT biosynthesis	Secondary metabolism	51.8178	5.48593	3.23964	0.000259887
SCO5087	ACT biosynthesis	Secondary metabolism	20.9634	5.2336	2.00199	0.000259887
SCO5088	ACT biosynthesis	Secondary metabolism	7.16853	2.06748	1.79381	0.0154726
SCO5090	ACT biosynthesis	Secondary metabolism	14.1169	2.84806	2.30937	0.000259887
SCO5091	ACT biosynthesis	Secondary metabolism	13.8498	6.304	1.13553	0.00338362
SCO5092	ACT biosynthesis	Secondary metabolism	14.9421	6.36259	1.2317	0.00792661
SCO5223	Albaflavenone biosynthesis	Secondary metabolism	31.1522	43.3357	-0.476225	0.0351776
SCO5799	Siderophore biosynthesis	Secondary metabolism	2.73102	4.95227	-0.858648	0.0200138
SCO5877	Prodigiosin biosynthesis	Secondary metabolism	8.57062	4.72336	0.859588	0.0179656
SCO5879	Prodigiosin biosynthesis	Secondary metabolism	6.37354	2.5483	1.32256	0.0256658
SCO5890	Prodigiosin biosynthesis	Secondary metabolism	8.26054	5.47208	0.594147	0.0335733
SCO5895	Prodigiosin biosynthesis	Secondary metabolism	7.66044	2.66537	1.52309	0.00414585
SCO6073	Geosmin biosynthesis	Secondary metabolism	11.0256	2.94578	1.90413	0.000259887
SCO6273	Hexaketide biosynthesis	Secondary metabolism	33.0467	2.6313	3.65065	0.000259887
SCO6274	Hexaketide biosynthesis	Secondary metabolism	18.3473	2.10813	3.12153	0.000259887
SCO6275	Hexaketide biosynthesis	Secondary metabolism	29.8247	1.0414	4.83992	0.000259887
SCO6276	Hexaketide biosynthesis	Secondary metabolism	136.461	2.12835	6.00261	0.000259887
SCO6277	Hexaketide biosynthesis	Secondary metabolism	131.129	42.9742	1.60945	0.000259887
SCO6278	Hexaketide biosynthesis	Secondary metabolism	55.2514	1.56339	5.14326	0.000259887
SCO6279	Hexaketide biosynthesis	Secondary metabolism	125.916	2.25747	5.80161	0.000259887
SCO6280	Hexaketide biosynthesis	Secondary metabolism	70.9662	13.167	2.4302	0.000259887
SCO6281	Hexaketide biosynthesis	Secondary metabolism	53.5737	1.86398	4.84506	0.000259887
SCO6282	Hexaketide biosynthesis	Secondary metabolism	4276.25	35.9722	6.89332	0.000259887
SCO6283	Hexaketide biosynthesis	Secondary metabolism	1018.4	11.27	6.49767	0.000259887
SCO6284	Hexaketide biosynthesis	Secondary metabolism	125.421	3.59831	5.12331	0.000259887
SCO6286	Hexaketide biosynthesis	Secondary metabolism	85.344	8.33793	3.35553	0.000259887
SCO6287	Hexaketide biosynthesis	Secondary metabolism	12.8285	0.606863	4.40184	0.0140638
SCO6288	Hexaketide biosynthesis	Secondary metabolism	21.9011	2.5184	3.12042	0.000259887
SCO6430	Dipeptide biosynthesis	Secondary metabolism	2.22881	0.973768	1.19462	0.0351776
SCO6431	Dipeptide biosynthesis	Secondary metabolism	1.62369	0.801829	1.01791	0.0173976
SCO6432	Dipeptide biosynthesis	Secondary metabolism	2.09662	1.15665	0.858113	0.0148476
SCO6436	Dipeptide biosynthesis	Secondary metabolism	12.4702	7.431	0.74686	0.00540442
SCO6766	Hopene biosynthesis	Secondary metabolism	15.4982	10.0263	0.628308	0.0303497
SCO6767	Hopene biosynthesis	Secondary metabolism	27.7279	13.1636	1.07478	0.000259887
SCO6768	Hopene biosynthesis	Secondary metabolism	8.84439	3.34548	1.40255	0.000259887
SCO6769	Hopene biosynthesis	Secondary metabolism	7.5671	3.84347	0.977331	0.00486501
SCO6927	Lantibiotic biosynthesis	Secondary metabolism	17.3839	9.67894	0.844835	0.00138204
SCO6932	Lantibiotic biosynthesis	Secondary metabolism	22.156	0		0.048903
SCO7700	2-Methylisoborneol biosynthesis	Secondary metabolism	0	2.65348		0.000259887
SCO7701	2-Methylisoborneol biosynthesis	Secondary metabolism	0	2.74597		0.000259887
SCO0021	Uncharacterized protein		0	32.1717		0.000259887
SCO0022	Putative IS element ATP-binding protein (Fragment)		0	13.478		0.000259887
SCO0025	Putative IS element ATP-binding protein		0	5.25715		0.0140638
SCO0026	Putative secreted protein		0	92.3392		0.000259887
SCO0027	Uncharacterized protein		0	28.3419		0.000259887
SCO0029	hypothetical protein		0	17.1074		0.000259887
SCO0030	putative cell division protein FtsN		0	6.25317		0.000259887
SCO0031	cytochrome oxidase assembly factor		0	35.7723		0.000259887
SCO0033	Putative secreted neuraminidase		0	7.48826		0.000259887
SCO0035	Uncharacterized protein		0	2.54517		0.000259887
SCO0036	Uncharacterized protein		0	44.9205		0.000259887
SCO0037	Putative sigma factor		0	24.0753		0.000259887
SCO0038	sigma factor		0	227.051		0.000259887
SCO0039	Uncharacterized protein		0	7.88602		0.000259887
SCO0040	Putative glycosyl transferase		0	2.37541		0.000259887
SCO0042	Uncharacterized protein		0	5.57026		0.000259887
SCO0043	hypothetical protein		0	11.3668		0.000259887
SCO0044	Putative oxidoreductase		0	4.78147		0.000259887
SCO0046	FMN-dependent NADH-azoreductase (EC 1.7.-.-) (Azo-dye reductase) (FMN-dependent NADH-azo compound oxidoreductase)		0	12.6819		0.000259887
SCO0047	transcriptional regulator MarR family		0	22.9276		0.000259887
SCO0048	Uncharacterized protein		0	5.09397		0.000259887
SCO0049	Uncharacterized protein		0	7.64005		0.000259887
SCO0051	partial CDS possible transposase		0	5.9018		0.000259887
SCO0053	partial CDS possible transposase		0	27.4105		0.000259887
SCO0055	Putative membrane-associated oxidoreductase		0	71.4528		0.000259887
SCO0058	Uncharacterized protein		0	134.968		0.000259887
SCO0059	Putative zinc-binding oxidoreductase		0	29.6126		0.000259887
SCO0065	Putative extracellular binding protein		0	2.04269		0.000259887
SCO0066	putative integral membrane permease		0	5.84202		0.000259887
SCO0067	Putative integral membrane permease		0	4.42231		0.000259887
SCO0069	Uncharacterized protein		0	5.39635		0.000259887
SCO0070	Uncharacterized protein		0	2.29619		0.000259887
SCO0071	Uncharacterized protein		0	9.88485		0.00260533
SCO0075	Uncharacterized protein		0	14.6747		0.000259887
SCO0079	Putative integral membrane transport protein		0	9.57493		0.000259887
SCO0080	hypothetical protein		0	40.9411		0.000259887
SCO0081	partial CDS possible transposon transposase		0	5.69048		0.000259887
SCO0083	Putative transposase		0	3.86604		0.000259887
SCO0084	Uncharacterized protein		0	25.677		0.000259887
SCO0085	Uncharacterized protein		0	2.05867		0.000502329
SCO0086	Putative ribosylglycohydrolase (Putative secreted protein)		0	7.30898		0.000259887
SCO0087	Putative secreted protein		0	15.2331		0.000259887
SCO0090	Putative transposase (Fragment)		0	19.938		0.000259887
SCO0092	partial CDS possible transposase		0	3.76686		0.000259887
SCO0095	Uncharacterized protein		0	4.14117		0.000259887
SCO0097	Putative integral membrane protein		0	127.632		0.000259887
SCO0099	partial CDS possible transposase		0	62.392		0.000259887
SCO0101	Uncharacterized protein		0	76.2683		0.000259887
SCO0102	Uncharacterized protein		0	60.296		0.000259887
SCO0103	Putative flavohemoprotein		0	27.9646		0.000259887
SCO0104	Putative hydrolase		0	28.4499		0.000259887
SCO0107	Putative aminoglycoside nucleotidyltransferase		0	58.2655		0.000259887
SCO0109	Uncharacterized protein		0	8.0203		0.000259887
SCO0110	putative transcriptional regulator		0	29.2615		0.000259887
SCO0114	possible transposase		0	13.542		0.000259887
SCO0118	Putative xylosidase/arabinosidase		0	30.7658		0.000259887
SCO0119	Putative small secreted protein		0	10.3373		0.000259887
SCO0120	Putative integral membrane protein		0	5.10123		0.000259887
SCO0121	ABC transport system ATP-binding protein		0	4.6145		0.000259887
SCO0122	Putative flavin-containing monooxygenase (Putative secreted protein)		0	4.76755		0.000259887
SCO0130	Putative beta-lactamase		0	3.57603		0.000259887
SCO0131	Putative secreted protein		0	4.1489		0.000259887
SCO0133	hypothetical protein		0	6.18946		0.000259887
SCO0134	Uncharacterized protein		0	11.2744		0.000259887
SCO0135	hypothetical protein		0	9.48942		0.000259887
SCO0136	Putative integral membrane protein		0	9.30018		0.000259887
SCO0137	Sugar-transport protein		0	16.6913		0.000259887
SCO0138	Putative oxidoreductase		0	3.5885		0.000259887
SCO0140	Putative merR-family transcriptional regulator		0	5.67415		0.000259887
SCO0141	calcium-binding protein		0	11.7064		0.000259887
SCO0142	Uncharacterized protein		0	11.3561		0.000259887
SCO0143	Putative membrane protein		0	11.7141		0.000259887
SCO0144	Uncharacterized protein		0	26.5541		0.000259887
SCO0145	Putative secreted protein		0	27.9031		0.000259887
SCO0147	Putative transmembrane transport protein		0	16.526		0.000259887
SCO0148	Putative transcriptional regulatory protein		0	24.2939		0.000259887
SCO0149	Uncharacterized protein		0	11.1443		0.000259887
SCO0150	Uncharacterized protein		0	10.3198		0.000259887
SCO0151	integral membrane protein		0	3.49463		0.00397223
SCO0152	Putative transmembrane transport protein		0	3.37404		0.000259887
SCO0154	Uncharacterized protein		0	7.6373		0.000259887
SCO0155	tetR family transcriptional regulatory protein		0	60.55		0.000259887
SCO0156	hypothetical protein		0	18.0491		0.000259887
SCO0157	hypothetical protein		0	3.40794		0.00240818
SCO0158	Putative oxidoreductase		0	9.60518		0.000259887
SCO0159	Putative ECF sigma factor		0	15.1507		0.000259887
SCO0160	Possible DNA-binding protein		0	15.201		0.000259887
SCO0162	Uncharacterized protein		0	6.14346		0.000259887
SCO0163	Uncharacterized protein		0	8.57337		0.000259887
SCO0165	Uncharacterized protein		0	54.8714		0.000259887
SCO0167	Uncharacterized protein		0	40.2404		0.000259887
SCO0168	Transcriptional regulator		0	88.0465		0.000259887
SCO0169	Uncharacterized protein		0	62.0805		0.000259887
SCO0170	Uncharacterized protein		0	33.8544		0.000259887
SCO0171	Nicotinate phosphoribosyltransferase (EC 6 3 4 21)		0	9.50167		0.000259887
SCO0173	hypothetical protein		0	36.6469		0.000259887
SCO0174	Putative DNA-binding protein		0	33.182		0.000259887
SCO0175	Uncharacterized protein		0	19.6978		0.000259887
SCO0176	Uncharacterized protein		0	3.12399		0.000259887
SCO0177	Putative membrane protein SCJ1.26		0	40.1421		0.000259887
SCO0179	Putative zinc-containing dehydrogenase		0	40.8183		0.000259887
SCO0180	Usp: Universal stress protein family		0	17.3739		0.000259887
SCO0181	Uncharacterized protein with UspA stress domain		0	34.2935		0.000259887
SCO0194	RNA polymerase sigma factor		0	42.0246		0.000259887
SCO0195	Putative lipoprotein		0	227.725		0.000259887
SCO0196	Uncharacterized protein		0	11.1395		0.000259887
SCO0197	Uncharacterized protein		0	10.7201		0.000259887
SCO0198	Uncharacterized protein harbouring stress protein domain		0	27.0213		0.000259887
SCO0199	Alcohol dehydrogenase		0	13.6424		0.000259887
SCO0200	Stress protein family		0	22.1528		0.000259887
SCO0201	Hypothetical protein		0	49.3289		0.000259887
SCO0202	Uncharacterized protein		0	8.75863		0.000259887
SCO0203	Two-component sensor. histidine kinase		0	51.7702		0.000259887
SCO0205	possible pyruvate formate-lyase activating enzyme pseudogene		0	2.80169		0.000259887
SCO0207	Uncharacterized protein		0	2.91497		0.000259887
SCO0208	Pyruvate phosphate dikinase		0	10.7701		0.000259887
SCO0209	Uncharacterized protein		0	37.8315		0.000259887
SCO0210	Uncharacterized protein		0	8.19334		0.000259887
SCO0211	Uncharacterized protein		0	5.38713		0.000259887
SCO0212	Uncharacterized protein		0	22.2031		0.000259887
SCO0213	Putative nitrate/nitrite transporter protein		0	11.4246		0.000259887
SCO0214	Uncharacterized protein		0	24.4324		0.000259887
SCO0215	Uncharacterized protein		0	9.96369		0.000259887
SCO0216	Nitrate reductase alpha chain NarG2		0	24.1733		0.000259887
SCO0217	Nitrate reductase beta chain NarH2		0	8.08678		0.000259887
SCO0219	Putative nitrate reductase delta chain NarI2		0	5.71952		0.000259887
SCO0220	Uncharacterized protein		0	9.39073		0.000259887
SCO0221	putative transposase pseudogene		0	6.01578		0.000259887
SCO0224	GATA-type transcription activator. N-terminal		0	64.8911		0.000259887
SCO0225	Bacterial regulatory protein arsR family		0	47.4969		0.000259887
SCO0229	short chain dehydrogenase		0	54.6636		0.000259887
SCO0230	Putative tetR-family transcriptional regulator		0	42.5071		0.000259887
SCO0231	Uncharacterized protein		0	321.541		0.000259887
SCO0233	Putative DNA-binding protein		0	21.3197		0.000259887
SCO0234	Putative oxidoreductase		0	2.62871		0.000259887
SCO0236	Putative DNA-binding protein		0	15.8952		0.000259887
SCO0237	Putative oxidoreductase		0	3.38053		0.000259887
SCO0238	Uncharacterized protein		0	13.8625		0.000259887
SCO0239	Uncharacterized protein		0	15.9304		0.000259887
SCO0240	Putative oxidoreductase		0	5.01287		0.000259887
SCO0241	Putative transcriptional regulator		0	12.9363		0.000259887
SCO0242	hypothetical protein		0	65.1693		0.000259887
SCO0243	hypothetical protein		0	34.5529		0.000259887
SCO0244	Putative secreted protein		0	202.521		0.000259887
SCO0249	Putative monooxygenase		0	30.4304		0.000259887
SCO0250	Putative transcriptional regulator		0	34.2565		0.000259887
SCO0251	Uncharacterized protein		0	59.9335		0.000259887
SCO0252	oxidoreductase		0	12.505		0.000259887
SCO0253	Putative tetR-family transcriptional regulator		0	19.8169		0.000259887
SCO0254	Uncharacterized protein		0	20.7729		0.000259887
SCO0256	Putative short chain oxidoreductase		0	33.765		0.000259887
SCO0257	Predicted metal-dependent hydrolase		0	12.7625		0.000259887
SCO0258	Uncharacterized protein		0	17.0861		0.000259887
SCO0259	Putative alcohol dehydrogenase (Zinc-binding)		0	22.5898		0.000259887
SCO0260	PLC_epsilon_RA Phosphatidylinositide-specific phospholipase C		0	385.297		0.000259887
SCO0262	LysR family transcriptional regulator		0	42.1551		0.000259887
SCO0263	oxidoreductase		0	16.0719		0.000259887
SCO0264	Putative transcriptional regulator		0	43.2882		0.000259887
SCO0266	Putative transcriptional regulator		0	10.5978		0.000259887
SCO0271	Putative binding-protein-dependent transport protein		0	10.2929		0.000259887
SCO0273	Putative substrate binding protein		0	1.51297		0.000259887
SCO0274	Putative alpha-galactosidase SCF85.02		0	1.55539		0.000259887
SCO0275	Putative transcriptional repressor protein		0	17.9076		0.000259887
SCO0277	Uncharacterized protein		0	65.2391		0.000259887
SCO0278	MutT domain containing protein		0	5.33625		0.000259887
SCO0279	Putative glycosyl hydrolase		0	14.0571		0.000259887
SCO0280	Uncharacterized protein		0	15.2162		0.000259887
SCO0281	Uncharacterized protein		0	8.448		0.000259887
SCO0282	DeoR family transcriptional regulator		0	32.198		0.000259887
SCO0283	hypothetical protein		0	9.63844		0.000259887
SCO0284	Alpha-galactosidase (EC 3.2.1.22) (Melibiase)		0	5.48865		0.000259887
SCO0285	Na(+)/H(+) antiporter NhaA 2 (Sodium/proton antiporter NhaA 2)		0	8.07661		0.000259887
SCO0286	putative secreted peptidoglycan binding protein		0	23.828		0.000259887
SCO0287	Putative regulatory protein		0	16.3182		0.000259887
SCO0288	Uncharacterized protein		0	34.6113		0.000259887
SCO0289	Probable transcriptional regulator		0	78.1109		0.000259887
SCO0290	Probable solute-binding protein		0	5.08406		0.000259887
SCO0291	Putative binding protein dependent transport protein		0	16.6895		0.000259887
SCO0292	Putative sugar ABC-transporter integral membrane protein		0	8.55281		0.000259887
SCO0293	Putative beta-xylosidase		0	2.48837		0.000259887
SCO0294	Putative acetyltransferase		0	9.61872		0.000259887
SCO0295	Putative transmembrane efflux protein		0	2.1853		0.000259887
SCO0296	Putative transcriptional regulator		0	49.8744		0.000259887
SCO0297	Putative secreted protein		0	98.2231		0.000259887
SCO0299	Putative oxidoreductase		0	6.29446		0.000259887
SCO0300	monooxygenase		0	3.53145		0.000259887
SCO0301	Putative lipoprotein		0	5.63341		0.000259887
SCO0302	Putative tetR-family transcriptional regulator		0	103.625		0.000259887
SCO0304	hypothetical protein SC5G9.13c		0	10.9063		0.000259887
SCO0305	Hypothetical protein		0	7.45158		0.000259887
SCO0306	possible pseudogene		0	6.18154		0.000259887
SCO0307	Putative DNA-binding protein		0	13.6949		0.000259887
SCO0308	hypothetical protein Contains TTA (leucine) codon possible target for bldA regulation		0	7.41156		0.000259887
SCO0309	Putative amide hydrolase		0	8.60338		0.000259887
SCO0311	Putative ligase		0	1.84516		0.000259887
SCO0312	Putative acyl-CoA dehydrogenase		0	1.67511		0.000259887
SCO0316	Putative DNA-binding protein		0	6.34049		0.000259887
SCO0317	Putative transmembrane transport protein		0	6.00846		0.000259887
SCO0318	Putative oxidoreductase		0	5.58618		0.000259887
SCO0319	Uncharacterized protein		0	2.26417		0.000259887
SCO0320	Uncharacterized protein		0	3.07157		0.000259887
SCO0321	Carboxylic ester hydrolase (EC 3.1.1.-)		0	8.68388		0.000259887
SCO0322	Putative ABC transport ATP-binding subunit		0	13.1432		0.000259887
SCO0323	Uncharacterized protein		0	7.65414		0.000259887
SCO0324	Putative secreted protein		0	2.42949		0.000259887
SCO0326	Uncharacterized protein		0	6.612		0.000259887
SCO0330	Putative short chain oxidoreductase		0	4.86677		0.000259887
SCO0331	Putative short chain oxidoreductase (Putative secreted protein)		0	2.51157		0.000259887
SCO0332	Putative transcriptional regulator		0	16.9302		0.000259887
SCO0333	Dioxygenase (EC 1.13.11.-)		0	6.3641		0.000259887
SCO0335	Putative secreted protein		0	3.47067		0.000259887
SCO0336	Putative integral membrane protein		0	3.44721		0.000259887
SCO0338	Putative dehydrogenase		0	18.043		0.000259887
SCO0339	Putative dehydrogenase		0	32.3242		0.000259887
SCO0340	Uncharacterized protein		0	42.5715		0.000259887
SCO0341	Putative large secreted protein		0	1.43652		0.000259887
SCO0342	Putative secreted protein		0	4.15744		0.000259887
SCO0343	Uncharacterized protein		0	22.5815		0.000259887
SCO0344	Putative GntR family DNA-binding regulator		0	15.6678		0.000259887
SCO0345	Probable IclR family regulator (Putative secreted protein)		0	19.0096		0.000259887
SCO0346	2-hydroxyhepta-2 4-diene-1 7-dioate isomerase		0	8.06959		0.000259887
SCO0347	possible racemase		0	5.46654		0.000259887
SCO0348	Possible 2-hydroxyacid-family dehydrogenase		0	1.83452		0.000259887
SCO0349	Possible oxidoreductase (Putative secreted protein)		0	2.805		0.000259887
SCO0350	Uncharacterized protein		0	3.49841		0.000259887
SCO0351	Uncharacterized protein		0	2.68777		0.000259887
SCO0352	solute-binding protein ABC type		0	6.47657		0.000259887
SCO0355	Uncharacterized protein		0	4.70451		0.000259887
SCO0356	Probable oxidoreductase		0	15.3222		0.000259887
SCO0358	Possible racemase		0	11.4075		0.000259887
SCO0359	hypothetical protein		0	22.8261		0.000259887
SCO0361	Uncharacterized protein		0	12.9315		0.000259887
SCO0362	Putative racemase		0	3.14847		0.000259887
SCO0364	Putative enoyl-CoA hydratase		0	3.05781		0.000259887
SCO0365	oxidoreductase		0	1.73259		0.000259887
SCO0366	Uncharacterized protein		0	2.60641		0.000259887
SCO0375	Putative integral membrane transport protein		6.25743	9.5767	-0.613958	0.0335733
SCO0376	Putative transcriptional regulator		28.4543	41.8853	-0.557794	0.0359867
SCO0408	Probable methyltransferase		35.706	248.695	-2.80014	0.000259887
SCO0409	SapA		268.136	90.7405	1.56315	0.000259887
SCO0410	NAD kinase 1 (EC 2.7.1.23) (ATP-dependent NAD kinase 1)		7.72903	18.908	-1.29064	0.000259887
SCO0411	hypothetical protein		136.35	258.173	-0.921021	0.0112638
SCO0414	Putative RNA polymerase sigma factor		16.6148	26.2039	-0.657315	0.010176
SCO0420	Homoserine dehydrogenase (EC 1 1 1 3)		23.0556	40.4743	-0.811892	0.000259887
SCO0423	Putative membrane transport protein		5.53292	8.32551	-0.589497	0.0292605
SCO0433	Putative transcriptional regulator		10.4687	26.375	-1.33309	0.000259887
SCO0434	Sugar phosphotransferase		5.44097	8.85149	-0.702056	0.0353006
SCO0435	Aminotransferase		4.3337	9.0393	-1.06061	0.0173976
SCO0436	50S ribosomal protein L32-2		43.6847	98.3696	-1.17109	0.0373043
SCO0437	Uncharacterized protein		21.4518	38.0593	-0.827148	0.000502329
SCO0439	putative membrane protein		17.4026	27.368	-0.653188	0.0296942
SCO0440	Possible integral membrane protein		20.0183	38.8219	-0.955555	0.00200261
SCO0441	UPF0271 protein SCO0441		106.646	185.73	-0.800381	0.000958067
SCO0442	Uncharacterized protein		48.8109	89.2525	-0.870687	0.0226137
SCO0452	NAD-dependent protein deacetylase 1 (EC 3 5 1 -) (Regulatory protein SIR2 homolog 1)		30.1391	43.6798	-0.535329	0.0217437
SCO0459	hypothetical protein		38.6919	78.7312	-1.0249	0.000259887
SCO0464	Putative integral membrane protein		14.6852	24.7097	-0.750714	0.000259887
SCO0465	Non-heme chloroperoxidase (Chloride peroxidase)		8.90775	48.4367	-2.44297	0.000259887
SCO0466	AraC family transcriptional regulator		3.99786	7.23002	-0.854773	0.0312052
SCO0467	Uncharacterized protein		4.71728	14.7656	-1.64621	0.000259887
SCO0468	Uncharacterized protein		16.472	23.8966	-0.536791	0.0382355
SCO0477	Uncharacterized protein		4.4686	13.4114	-1.58556	0.0178222
SCO0478	Putative membrane protein		8.56749	17.1925	-1.00484	0.000259887
SCO0479	Putative phosphatase SCF76 19c		32.9775	46.6218	-0.499525	0.0300882
SCO0500	Uncharacterized protein		1214.62	1914.97	-0.656816	0.000259887
SCO0504	Putative DEAD-box RNA-helicase		85.8354	130.723	-0.606868	0.000737332
SCO0509	Glycerol kinase 1 (EC 2 7 1 30) (ATP glycerol 3-phosphotransferase 1) (Glycerokinase 1) (GK 1)		10.9432	18.1492	-0.729871	0.00200261
SCO0513	Integral membrane protein		73.0329	101.526	-0.47523	0.0139231
SCO0514	Uncharacterized protein		28.9436	47.7847	-0.723304	0.00414585
SCO0515	pseudogene		5.27157	14.3582	-1.44557	0.00726517
SCO0516	Putative lipoprotein		4.76617	9.18177	-0.94594	0.0138015
SCO0523	Putative transcriptional regulator		17.6429	32.2999	-0.872446	0.00970784
SCO0525	hypothetical protein		72.2945	128.002	-0.824205	0.000259887
SCO0526	Possible oxidoreductase		92.5449	137.364	-0.569781	0.00180086
SCO0527	Cold shock protein ScoF		9361.77	17922.4	-0.93691	0.000259887
SCO0535	Putative hydrolase (Putative secreted protein)		5.46563	9.79633	-0.841854	0.0202806
SCO0536	Uncharacterized protein		344.335	512.508	-0.573761	0.00792661
SCO0543	secreted peptidase		44.8202	13.4841	1.73289	0.000259887
SCO0544	Conserved hypothetical secreted protein		8.20491	2.82243	1.53955	0.000259887
SCO0552	Putative response regulator		15.9342	32.8273	-1.04277	0.0223379
SCO0553	Uncharacterized protein		31.324	55.987	-0.837823	0.00159138
SCO0563	hypothetical protein		83.5884	32.7614	1.3513	0.000259887
SCO0568	Putative polyprenyl synthetase		8.00535	14.661	-0.872951	0.00432381
SCO0576	Putative oxidoreductase		16.9019	26.0423	-0.62367	0.0273514
SCO0584	Cytochrome P450		2.57105	4.89318	-0.928416	0.0329583
SCO0588	Sensor histidine kinase		4.8128	10.2428	-1.08967	0.000259887
SCO0595	Uncharacterized protein		2.9757	21.766	-2.87077	0.000259887
SCO0596	DNA starvation/stationary phase protection protein Dps		60.0585	165.18	-1.4596	0.000259887
SCO0597	OrfA (Uncharacterized protein)		73.842	107.58	-0.542901	0.0239821
SCO0600	RNA polymerase sigma factor sig8 (SigB)		193.487	147.911	0.387511	0.0495347
SCO0601	Non-homologous end joining protein Ku		55.2896	8.65822	2.67487	0.000259887
SCO0602	Uncharacterized protein		84.9035	8.1264	3.38514	0.000259887
SCO0603	amino transferase		654.469	28.9259	4.49989	0.000259887
SCO0604	Uncharacterized protein		1003.39	20.1034	5.64131	0.000259887
SCO0605	Putative araC-family transcriptional regulator		115.536	34.4915	1.74403	0.000259887
SCO0606	hypothetical protein		22.5189	2.76034	3.02822	0.000259887
SCO0607	Hypothetical lipoportein SCF55 31		172.965	63.0052	1.45694	0.000259887
SCO0608	possible regulatory protein		266.783	177.024	0.591726	0.000502329
SCO0609	Putative integral membrane protein		40.7251	26.9613	0.595029	0.0104926
SCO0615	Putative secreted protein		12.0693	21.0158	-0.800135	0.0455645
SCO0616	Uncharacterized protein		1.63727	5.26698	-1.68568	0.00117382
SCO0617	Probable phosphoketolase (EC 4 1 2 -)		1.67227	5.77816	-1.7888	0.000259887
SCO0618	Uncharacterized protein		10.8591	5.13534	1.08037	0.00710733
SCO0630	acetyltransferase		106.337	143.06	-0.427983	0.0442089
SCO0636	Putative ABC transporter ATP-binding protein		17.3268	24.7211	-0.512739	0.0235168
SCO0644	Putative membrane protein		4.09102	7.84492	-0.9393	0.00138204
SCO0646	TetR family transcriptional regulator		9.52346	19.1201	-1.00553	0.0069334
SCO0647	short chain oxidoreductase		5.54152	13.5161	-1.28632	0.00180086
SCO0666	catalase		3.4597	14.655	-2.08268	0.000259887
SCO0667	Putative secreted protein		8.5572	14.9983	-0.809587	0.0115819
SCO0671	Uncharacterized protein		28.6955	85.3033	-1.57178	0.000737332
SCO0672	Anti-sigma factor antagonist		34.5204	50.4733	-0.548071	0.0331827
SCO0675	Uncharacterized protein		1.51304	3.46648	-1.19602	0.00117382
SCO0677	secreted chitosanase		25.9382	53.3676	-1.04089	0.000259887
SCO0678	UPF0337 protein SCO0678		305.241	3863.05	-3.66172	0.000259887
SCO0680	Putative transmembrane efflux protein		14.0469	21.7772	-0.632563	0.00590182
SCO0681	Ferredoxin/ferredoxin-NADP reductase (putative secreted protein)		469.973	670.535	-0.512735	0.00280088
SCO0683	Hypothetical protein		20.8491	40.5634	-0.960193	0.000737332
SCO0684	Hypothetical protein		16.2779	31.9855	-0.974505	0.000259887
SCO0685	hypothetical protein		12.0702	22.9875	-0.929404	0.0278908
SCO0686	hypothetical protein		6.30738	22.0657	-1.80669	0.000259887
SCO0687	oxidoreductase		14.665	26.4503	-0.850909	0.00138204
SCO0688	Uncharacterized protein		48.8203	67.5192	-0.467817	0.0192912
SCO0689	Putative oxidoreductase, iron-sulphur binding subunit		29.426	65.7281	-1.15942	0.000259887
SCO0691	Putative oxidoreductase		11.4708	22.8667	-0.995286	0.000259887
SCO0692	Putative membrane protein		0.944492	4.63794	-2.29587	0.00138204
SCO0694	Uncharacterized protein		72.7001	132.237	-0.863097	0.0312052
SCO0695	hypothetical protein		150.325	204.882	-0.446714	0.0153294
SCO0698	Uncharacterized protein		25.4578	8.03668	1.66343	0.00220373
SCO0705	hypothetical protein		521.813	398.781	0.387936	0.0353006
SCO0717	Putative integral membrane protein		1.41829	3.42578	-1.27228	0.0338375
SCO0719	Uncharacterized protein		17.5622	148.024	-3.07529	0.000259887
SCO0721	Putative glycosyl transferase		5.48685	8.06842	-0.556308	0.0489894
SCO0723	Uncharacterized protein		53.8442	81.5269	-0.598486	0.00449688
SCO0726	Putative oxidoreductase		48.0992	70.5078	-0.551771	0.0276216
SCO0727	hypothetical protein		29.4817	46.9298	-0.670686	0.00200261
SCO0729	hypothetical protein		81.6689	55.1606	0.566149	0.0244251
SCO0748	Putative hydrolase		144.587	60.094	1.26665	0.000259887
SCO0749	dTDP-glucose 4,6-dehydratase (EC 4.2.1.46)		71.4867	36.1898	0.982091	0.000259887
SCO0750	Uncharacterized protein		12.9615	213.531	-4.04214	0.00318685
SCO0752	Protease		0.795298	2.24002	-1.49394	0.0394494
SCO0757	Uncharacterized protein SCO0757		4.93798	15.1507	-1.61739	0.000259887
SCO0759	Uncharacterized protein		8.26264	21.517	-1.3808	0.000259887
SCO0760	Putative methyltransferase		28.7427	17.7211	0.69773	0.0125655
SCO0761	hypothetical protein		225.155	125.412	0.84425	0.0195883
SCO0762	Subtilase-type protease inhibitor		412.395	46.9361	3.13526	0.000259887
SCO0769	Aldo/keto reductase		149.425	108.719	0.458817	0.0153294
SCO0777	Uncharacterized protein		6.0829	19.0489	-1.64688	0.000259887
SCO0780	Zinc-binding oxidoreductase		8.95363	23.9178	-1.41754	0.000259887
SCO0782	Putative ribose-phosphate pyrophosphokinase (RPPK) (EC 2 7 6 1)		37.0083	53.9847	-0.5447	0.0213293
SCO0783	Tetracycline resistance protein		4.22366	19.1542	-2.1811	0.000259887
SCO0789	Uncharacterized protein		1.36731	6.45843	-2.23985	0.00117382
SCO0790	Putative hydrolase		1.06947	24.9933	-4.54657	0.00318685
SCO0791	Putative integral membrane protein		7.70266	22.7546	-1.56273	0.000259887
SCO0792	Uncharacterized protein		19.218	48.1312	-1.32451	0.000259887
SCO0793	Hypothetical protein		55.2106	235.395	-2.09206	0.000259887
SCO0794	Putative ROK family transcriptional regulator		67.6442	45.9538	0.557783	0.00557113
SCO0795	Hypothetical protein		382.169	81.0918	2.23658	0.000259887
SCO0796	putative membrane transporter		191.922	45.4744	2.07739	0.000259887
SCO0797	Putative integral membrane protein		110.71	50.2718	1.13896	0.000259887
SCO0815	Uncharacterized protein		142.295	5.90598	4.59056	0.000259887
SCO0816	Putative iron-sulfur protein		106.443	5.16251	4.36586	0.000259887
SCO0817	Uncharacterized protein		47.0025	3.35108	3.81004	0.000259887
SCO0818	ABC transporter ATP-binding protein		59.7821	5.59614	3.41721	0.000259887
SCO0819	Putative transmembrane transport protein		12.9128	5.28556	1.28867	0.000259887
SCO0823	Putative gntR-family transcriptional regulator		102.82	61.6835	0.737167	0.0131717
SCO0826	Uncharacterized protein		14.0043	24.7216	-0.8199	0.00318685
SCO0827	Uncharacterized protein		21.6017	118.005	-2.44962	0.000259887
SCO0829	Putative serine protease		2.70697	8.72731	-1.68886	0.000259887
SCO0831	Uncharacterized protein		2.70372	8.96147	-1.72879	0.00939784
SCO0832	Uncharacterized protein		1.12493	22.9379	-4.34982	0.00299872
SCO0833	Uncharacterized protein		9.48513	67.5457	-2.83212	0.000259887
SCO0834	Uncharacterized protein		311.164	3122.86	-3.32712	0.000259887
SCO0835	Putative methyltransferase		2.19597	7.39415	-1.75153	0.00939784
SCO0836	Uncharacterized protein		8.13293	12.7758	-0.651562	0.0408104
SCO0837	Uncharacterized protein		0	50.8587		0.000259887
SCO0841	Putative oxidoreductase		2.57838	4.882	-0.921003	0.0167993
SCO0842	deoxyribodipyrimidine photolyase		1.38241	7.67704	-2.47337	0.000259887
SCO0843	Uncharacterized protein		18.0631	56.2387	-1.63852	0.000259887
SCO0844	Possible DNA-binding protein		29.8439	80.8445	-1.43772	0.000259887
SCO0845	Uncharacterized protein		2.69538	87.1389	-5.01476	0.0369578
SCO0847	Putative lyase		60.3435	85.9254	-0.509887	0.0325921
SCO0853	Putative membrane protein		58.5341	251.939	-2.10572	0.000259887
SCO0854	Uncharacterized protein		17.0249	44.1422	-1.37451	0.000259887
SCO0863	Uncharacterized iron-regulated membrane protein		51.294	81.9239	-0.675495	0.00117382
SCO0865	Putative integral-membrane protein		60.3098	101.334	-0.748649	0.000259887
SCO0867	hypothetical protein		7.13966	12.6884	-0.829581	0.0287422
SCO0869	Possible anti-sigma factor antagonist		84.0876	122.171	-0.538932	0.023365
SCO0870	Putative two-component system response regulator		90.7961	233.282	-1.36137	0.00117382
SCO0871	Histidine kinase (EC 2 7 13 3)		93.2204	175.53	-0.912999	0.000259887
SCO0872	Uncharacterized protein		269.675	454.973	-0.754561	0.000259887
SCO0880	Putative membrane protein		48.0251	77.5073	-0.690545	0.00710733
SCO0882	hypothetical protein		23.4748	6.98162	1.74948	0.00449688
SCO0888	Flavodoxin_1. Flavodoxin possible secreted protein		387.547	224.877	0.785237	0.000259887
SCO0893	Putative membrane protein		0.577467	12.031	-4.38088	0.000502329
SCO0894	Putative membrane protein		1.14563	8.48092	-2.88808	0.000259887
SCO0895	RNA polymerase principal sigma factor HrdC		2.06863	9.75608	-2.23763	0.000259887
SCO0896	Putative oxidoreductase		0	28.8193		0.000259887
SCO0897	Uncharacterized protein		4.55891	52.1159	-3.51497	0.000259887
SCO0902	Uncharacterized protein		430.288	728.484	-0.759594	0.000259887
SCO0905	Putative membrane protein		47.9424	100.229	-1.06392	0.00299872
SCO0906	Uncharacterized protein		25.9214	68.8176	-1.40864	0.000259887
SCO0907	Putative dehydrogenase		22.8681	43.1418	-0.915748	0.000259887
SCO0908	Uncharacterized protein		126.902	205.4	-0.694721	0.034793
SCO0909	Uncharacterized protein		78.5558	176.964	-1.17167	0.000259887
SCO0914	Putative lipoprotein		12.9559	24.4458	-0.915983	0.000259887
SCO0915	Uncharacterized protein		20.9466	64.9103	-1.63173	0.000958067
SCO0918	putative excinuclease ABC subunit A		44.2587	75.5609	-0.771677	0.000259887
SCO0919	Uncharacterized protein		30.7335	326.43	-3.40889	0.000259887
SCO0921	Uncharacterized protein		10.3948	2.76969	1.90807	0.00318685
SCO0922	Succinate dehydrogenase/fumarate reductase iron-sulfur subunit		542.666	71.3845	2.92638	0.000259887
SCO0923	Succinate dehydrogenase flavoprotein subunit		367.803	48.5087	2.92262	0.000259887
SCO0924	cytochrome B subunit		528.92	195.909	1.43286	0.000259887
SCO0930	Putative lipoprotein		4.59456	11.2684	-1.29428	0.000958067
SCO0936	oligosaccharide deacetylase		1.88263	5.71987	-1.60323	0.0300882
SCO0938	Putative amino acid transporter protein		27.8867	40.6432	-0.543434	0.0138015
SCO0943	putative sigma factor		27.6942	52.5335	-0.923653	0.000259887
SCO0953	Putative lacI-family transcriptional regulator		13.7112	21.7762	-0.667395	0.00970784
SCO0957	Putative oxidoreductase		87.775	170.208	-0.955413	0.000259887
SCO0966	Putative dehydratase		4.22075	8.15379	-0.949973	0.0183935
SCO0971	Putative lysR-family trancsriptional regulator		90.466	54.5566	0.729623	0.000502329
SCO0973	Putative integral membrane protein		41.4991	29.2931	0.502518	0.0329583
SCO0977	Uncharacterized protein		151.651	226.107	-0.576248	0.0052185
SCO0978	Aspartate alpha-decarboxylase		139.162	232.088	-0.737912	0.000737332
SCO0985	5-methyltetrahydropteroyltriglutamate--homocysteine methyltransferase (EC 2 1 1 14)		42.4659	58.1562	-0.453631	0.0159286
SCO0988	acetyltransferase		22.4182	34.4862	-0.621348	0.0178222
SCO0996	Metal binding protein TroA		96.3386	153.479	-0.671852	0.00641968
SCO0999	Iron/manganese superoxide dismutases		2506.13	1037.96	1.27171	0.000259887
SCO1000	Integrase		65.7279	97.8524	-0.574102	0.00338362
SCO1020	Uncharacterized protein found un a stress response operon		27.3904	16.8642	0.699707	0.00159138
SCO1022	hypothetical protein		1108.01	557.911	0.989867	0.000259887
SCO1023	Putative membrane protein		177.155	65.8092	1.42865	0.000259887
SCO1024	Uncharacterized protein		93.5684	57.0132	0.714725	0.000259887
SCO1025	Putative integral membrane protein		11.4746	7.02013	0.708871	0.00377609
SCO1030	putative histidine kinase		2.74048	10.7329	-1.96955	0.00540442
SCO1039	Putative ROK family regulatory protein		92.3586	65.9459	0.485965	0.0119035
SCO1041	Ribosomal RNA large subunit methyltransferase G (EC 2 1 1 174)		120.24	92.2898	0.381676	0.0496588
SCO1050	Putative DNA protection protein		4.96816	13.7762	-1.4714	0.000958067
SCO1052	Putative regulatory protein		1.20746	4.32412	-1.84043	0.0419254
SCO1055	Putative sugar hydrolase		6.74905	4.54126	0.571591	0.0450359
SCO1060	Putative transcriptional repressor		24.5866	17.3656	0.501638	0.0351776
SCO1067	putative membrane transporter		10.785	2.32683	2.21258	0.000259887
SCO1068	Uncharacterized protein		13.4048	7.85647	0.770801	0.0287422
SCO1073	Putative hydrogenase		139.881	99.3402	0.493755	0.00726517
SCO1074	Zinc metallopeptidase		185.244	120.577	0.619472	0.000259887
SCO1081	Putative electron transfer flavoprotein alpha subunit		338.351	169.371	0.998333	0.000259887
SCO1082	electron transfer flavoprotein subunit beta		577.161	257.88	1.16227	0.000259887
SCO1086	putative Transglutaminase		178.12	131.694	0.435663	0.026387
SCO1087	Putative aldolase		397.845	206.217	0.948044	0.0106525
SCO1088	oxidoreductase		429.564	212.148	1.0178	0.0176703
SCO1089	Uncharacterized protein		632.682	344.733	0.876001	0.000502329
SCO1090	Putative phosphodiesterase		38.3579	55.9859	-0.54554	0.0176703
SCO1094	Putative tetR-family regulatory protein		298.94	165.732	0.851004	0.000259887
SCO1112	Putative oxidoreductase		9.63413	4.99851	0.946656	0.00117382
SCO1113	Uncharacterized protein		38.7031	9.88841	1.96864	0.000259887
SCO1127	Putative oxidoreductase		3.52986	47.6369	-3.7544	0.000259887
SCO1128	Putative integral membrane protein		3.88613	11.8954	-1.61399	0.000259887
SCO1129	Putative secreted deacetylase		2.13282	10.4753	-2.29616	0.000502329
SCO1130	Uncharacterized protein		4.26545	7.37718	-0.790372	0.00939784
SCO1138	Putative secreted protein		4.28213	9.04705	-1.07912	0.00574206
SCO1142	Putative oxidoreductase		14.1864	8.73771	0.699177	0.0166682
SCO1143	Endolytic murein transglycosylase (EC 4.2.2.-) (Peptidoglycan polymerization terminase)		23.1714	9.8433	1.23513	0.000259887
SCO1144	ABC transporter ATP-binding protein		40.4264	17.3015	1.2244	0.000259887
SCO1145	MarR family Transcriptional regulators		166.909	71.2267	1.22857	0.000259887
SCO1147	ABC transporter transmembrane subunit		11.1474	23.6555	-1.08547	0.000259887
SCO1148	Putative ABC transporter		11.3956	24.9408	-1.13003	0.000259887
SCO1152	helicase		130.208	92.8218	0.488281	0.00624835
SCO1153	Acyl-CoA thioesterase II		71.4674	52.9267	0.43329	0.0410574
SCO1154	Uncharacterized protein		42.5388	31.0707	0.453222	0.0475727
SCO1155	Hypothetical protein		39.6897	17.6998	1.16504	0.000502329
SCO1156	Uncharacterized protein		162.019	103.404	0.64787	0.00377609
SCO1160	Putative membrane protein signal transduction histidine kinase domain		2.09261	4.34283	-1.05333	0.00200261
SCO1162	Putative methyltransferase		18.8204	11.1885	0.750283	0.0351776
SCO1163	Hypothetical protein		12.5974	4.5607	1.4658	0.000259887
SCO1164	hypothetical protein		40.4717	22.2337	0.864167	0.0288753
SCO1165	Putative integral membrane protein		85.5344	58.7044	0.543035	0.00792661
SCO1166	Putative integral membrane protein		74.2627	31.0456	1.25825	0.000259887
SCO1167	helicase		10.5591	5.73845	0.879748	0.00200261
SCO1168	Uncharacterized protein		19.3055	9.78202	0.980809	0.00280088
SCO1169	Xylose isomerase		70.806	26.2576	1.43114	0.000259887
SCO1170	Xylulose kinase (Xylulokinase) (EC 2 7 1 17)		10.6635	6.20282	0.781688	0.00760788
SCO1174	Aldehyde dehydrogenase		20.1252	13.9708	0.526592	0.0246724
SCO1176	Putative dihydroxy-acid dehydratase		6.39468	1.89616	1.75379	0.000259887
SCO1177	Putative gntR-famly transcriptional regulator		31.814	8.94023	1.83128	0.000259887
SCO1178	Uncharacterized protein		123.695	10.1671	3.60481	0.000259887
SCO1181	putative plasmid partition protein SopA		76.8304	28.636	1.42385	0.000259887
SCO1182	hypothetical protein		27.5595	8.29921	1.7315	0.000259887
SCO1183	hypothetical protein		25.3519	7.92439	1.67772	0.000259887
SCO1184	hypothetical protein		16.6604	5.87153	1.50461	0.000259887
SCO1185	Uncharacterized protein		11.6297	6.39746	0.862249	0.0252619
SCO1186	Putative lacI-family transcriptional regulator		37.3923	23.9009	0.645677	0.00414585
SCO1194	Putative export protein		3.8727	1.26774	1.61108	0.00449688
SCO1198	Putative acyl-CoA dehydrogenase		13.1414	7.37281	0.833835	0.042708
SCO1199	Putative oxidoreductase		21.0119	12.0001	0.808167	0.0232233
SCO1200	Putative regulatory protein		53.1014	33.926	0.646359	0.00986637
SCO1204	Putative aldehyde dehydrogenase		5.00881	29.5064	-2.55849	0.000259887
SCO1210	transcriptional regulator		95.6324	62.1188	0.622469	0.00432381
SCO1212	Putative ligase		231.375	148.221	0.642485	0.000259887
SCO1213	Uncharacterized protein		202.683	144.784	0.485325	0.00893482
SCO1221	Putative AsnC-family regulatory protein		45.4504	29.9886	0.599879	0.0294052
SCO1222	Uncharacterized protein		199.269	22.5614	3.14279	0.000259887
SCO1223	Ornithine aminotransferase		212.6	16.5783	3.68077	0.000259887
SCO1224	Putative sugar-phosphate isomerase		100.504	58.324	0.785089	0.000259887
SCO1225	osmoprotectant transporter		33.6003	19.0784	0.816538	0.000259887
SCO1229	Putative reductase		16.4315	9.98064	0.719263	0.0115819
SCO1231	UreD urease accessory protein		27.4252	15.4832	0.824794	0.0167993
SCO1233	urease accessroy protein UreF		31.132	12.7541	1.28743	0.000259887
SCO1234	Urease subunit alpha		110.041	53.0386	1.05292	0.000259887
SCO1236	Urease subunit gamma		313.122	157.458	0.99176	0.000259887
SCO1249	Uncharacterized protein		178.966	95.0424	0.913039	0.00260533
SCO1256	Hypothetical protein		61.4598	26.5096	1.21313	0.000259887
SCO1258	Putative ABC transport system ATP-binding protein		60.0044	39.5636	0.600896	0.00358064
SCO1262	GntR family transcriptional regulator		108.159	67.8528	0.672679	0.000737332
SCO1289	Putative gntR-family regulatory protein		11.2067	6.54686	0.775482	0.00590182
SCO1290	Putative secreted alkaline phosphatase		8.20114	4.32101	0.924455	0.00200261
SCO1291	hypothetical protein		23.7005	4.55073	2.38075	0.000259887
SCO1292	putative secreted protein		14.3142	2.7586	2.37544	0.000259887
SCO1293	putative acetyltransferase		23.0036	7.49612	1.61765	0.000259887
SCO1295	Putative AsnC-family transcriptional regulatory protein		48.9701	31.5762	0.633065	0.0213293
SCO1296	Bacterial protein of unknown function		55.214	25.2641	1.12795	0.000259887
SCO1297	Uncharacterized protein		152.824	104.308	0.551016	0.00726517
SCO1302	Uncharacterized protein		75.7875	48.913	0.631743	0.00414585
SCO1304	Uncharacterized protein		174.992	65.8764	1.40946	0.000259887
SCO1305	Uncharacterized protein		22.7882	14.8832	0.614607	0.00792661
SCO1306	Uncharacterized protein		5.04838	2.64801	0.930913	0.0269211
SCO1307	Uncharacterized protein		6.67982	11.1846	-0.743634	0.0103219
SCO1313	hypothetical protein		59.3076	33.8974	0.807043	0.000502329
SCO1314	Putative sugar acetyltransferase		97.17	69.4048	0.485476	0.0214454
SCO1315	Putative siderophore binding protein		114.046	76.3522	0.578875	0.00743311
SCO1316	integral membrane protein		251.311	183.791	0.451407	0.0163736
SCO1317	Uncharacterized protein		54.5253	18.2376	1.58001	0.000259887
SCO1319	Putative membrane protein		284.766	194.481	0.550148	0.00180086
SCO1320	Uncharacterized protein		245.368	168.459	0.542555	0.00200261
SCO1321	Elongation factor Tu		27.7202	46.858	-0.757356	0.000259887
SCO1326	Undecaprenyl-diphosphatase 2 (EC 3.6.1.27) (Bacitracin resistance protein 2) (Undecaprenyl pyrophosphate phosphatase 2)		51.0786	74.8716	-0.551702	0.00710733
SCO1333	Putative integral membrane protein		8.74405	3.5492	1.30081	0.00180086
SCO1335	Oxidoreductase		212.371	37.3967	2.5056	0.000259887
SCO1340	hypothetical protein		87.9112	249.269	-1.50359	0.000259887
SCO1341	Putative lipoprotein		37.9793	76.8248	-1.01636	0.000259887
SCO1343	uracil-DNA glycosylase		215.079	95.2424	1.17519	0.000259887
SCO1345	Putative 3-oxoacyl-[acyl-carrier protein] reductase		29.8528	10.3084	1.53404	0.000259887
SCO1346	Putative 3-oxoacyl-[acyl-carrier protein] reductase		34.4021	12.4856	1.46224	0.000259887
SCO1353	Putative transcriptional regulator		7.37812	4.13956	0.833778	0.0339764
SCO1360	GntR family transcriptional regulator		24.7465	15.8439	0.643294	0.00540442
SCO1364	Uncharacterized protein		145.708	75.8548	0.941773	0.000259887
SCO1366	hypothetical protein		909.756	104.885	3.11667	0.000259887
SCO1373	Uncharacterized protein		6.95173	24.713	-1.82983	0.000259887
SCO1380	putative DNA damage inducible protein		89.8513	47.1643	0.929845	0.000259887
SCO1381	Uncharacterized protein		243.849	173.267	0.492994	0.00659323
SCO1382	Uncharacterized protein		533.087	343.411	0.634438	0.000259887
SCO1388	Mannose-1-phosphate guanyltransferase		197.87	152.526	0.375495	0.0428209
SCO1390	Putative PTS system sugar phosphotransferase component IIA		384.919	185.847	1.05044	0.000259887
SCO1391	Phosphoenolpyruvate-protein phosphotransferase (EC 2 7 3 9) (Phosphotransferase system enzyme I)		382.693	162.515	1.23562	0.000259887
SCO1392	hypothetical protein		14.9447	7.5116	0.99244	0.00280088
SCO1400	Uncharacterized protein		145.931	90.5396	0.688668	0.00138204
SCO1403	Putative membrane protein		272.963	123.282	1.14674	0.000259887
SCO1404	Hypothetical protein		42.9909	24.329	0.821353	0.000259887
SCO1405	HSP90 family protein		17.348	11.1697	0.635184	0.00590182
SCO1407	Uncharacterized protein		29.5866	19.9488	0.568643	0.00117382
SCO1410	Putative GntR-family transcriptional regulator		104.306	71.4128	0.546561	0.00826578
SCO1412	hypothetical protein		7.96024	15.3691	-0.949146	0.0330707
SCO1413	Uncharacterized protein		27.1054	56.9223	-1.07042	0.000259887
SCO1417	GntR family regulatory protein		27.1836	19.9063	0.449514	0.0452914
SCO1419	Putative phosphodiesterase		78.4418	54.4368	0.52704	0.0179656
SCO1421	RNA polymerase-binding protein RbpA		4349.42	2639.61	0.720498	0.000259887
SCO1424	putative hydrolase		33.8487	18.9073	0.840153	0.000259887
SCO1425	Putative AsnC-family transcriptional regulatory protein		112.642	74.0101	0.60595	0.0052185
SCO1426	hypothetical protein		75.736	25.9952	1.54273	0.000259887
SCO1430	Putative TetR-family transcriptional regulator		51.4359	34.4299	0.579112	0.0190104
SCO1431	Putative membrane protein		166.032	50.7455	1.71011	0.000259887
SCO1440	6 7-dimethyl-8-ribityllumazine synthase (DMRL synthase) (LS) (Lumazine synthase) (EC 2 5 1 78)		60.4836	35.543	0.766976	0.00449688
SCO1444	chitinase		7.31502	4.12369	0.826927	0.00318685
SCO1446	Possible integral membrane protein		46.0651	19.9366	1.20826	0.00117382
SCO1447	transcriptional regulator		28.8998	17.1415	0.753561	0.00138204
SCO1448	transport protein		50.9519	23.464	1.11869	0.000259887
SCO1453	Putative oxidoreductase		100.943	52.3233	0.948015	0.000259887
SCO1454	Putative amino oxidase		293.546	115.874	1.34103	0.000259887
SCO1455	Putative nitrilasa		139.439	66.0719	1.07753	0.000259887
SCO1458	Putative asnC-family regulatory protein		96.9956	65.4975	0.566479	0.0160549
SCO1459	Putative amino acid transporter		16.6733	10.7118	0.638334	0.00893482
SCO1460	putative cyanate hydratase		51.3872	25.2907	1.0228	0.00159138
SCO1461	Inosine 5-monophosphate dehydrogenase		296.139	152.647	0.956071	0.000259887
SCO1462	Uncharacterized protein		188.658	108.742	0.794865	0.000259887
SCO1463	transcriptional regulator		373.91	189.254	0.982364	0.000259887
SCO1464	ribulose-phosphate 3-epimerase		189.239	122.001	0.633309	0.000502329
SCO1472	Conserved hypothetical Sun-family protein SCL6 29c		57.9192	88.0028	-0.603508	0.00117382
SCO1473	Methionyl-tRNA formyltransferase (EC 2 1 2 9)		16.3289	27.0459	-0.727987	0.00432381
SCO1476	S-adenosylmethionine synthetase		657.011	424.315	0.63078	0.000502329
SCO1478	DNA-directed RNA polymerase subunit omega (RNAP omega subunit) (EC 2 7 7 6)		1962.12	3377.49	-0.783534	0.000259887
SCO1488	Bifunctional protein PyrR [Includes Pyrimidine operon regulatory protein Uracil phosphoribosyltransferase (UPRTase) (EC 2 4 2 9)]		102.143	142.761	-0.483004	0.019151
SCO1491	Elongation factor P		1287.6	2083.72	-0.694471	0.000259887
SCO1493	Putative secreted protein		20.8514	30.0556	-0.527487	0.0370633
SCO1497	integral membrane protein		36.9987	80.8958	-1.12859	0.000259887
SCO1499	possible integral membrane protein		66.7241	100.649	-0.593047	0.00220373
SCO1507	Putative integral membrane protein		64.5583	103.165	-0.676273	0.000502329
SCO1508	Histidine--tRNA ligase (EC 6 1 1 21) (Histidyl-tRNA synthetase) (HisRS)		82.0573	130.981	-0.674655	0.00318685
SCO1509	Hydrolase		108.551	197.43	-0.862975	0.00280088
SCO1511	Hypothetical protein		473.473	342.768	0.466049	0.00970784
SCO1514	Adenine phosphoribosyltransferase. Formation of AMP metabolically less costly than a de novo synthesis		161.164	228.115	-0.501229	0.0114203
SCO1517	Secreted protein		592.671	1161.05	-0.970127	0.000259887
SCO1531	threonyl-tRNA synthetase		293.701	417.864	-0.508686	0.00414585
SCO1539	Putative lipoprotein		1.53425	3.20098	-1.06098	0.0433052
SCO1541	Sporulation-specific cell division protein SsgB (Sporulation of Streptomyces griseus-like protein B) (SsgA-like protein B) (SALP B)		18.478	34.0475	-0.881744	0.00590182
SCO1542	Uncharacterized protein		37.4603	65.3834	-0.803562	0.00117382
SCO1543	Hypothetical protein		58.5924	101.302	-0.789873	0.000259887
SCO1544	hypothetical protein		92.3739	125.705	-0.444481	0.0356978
SCO1545	Putative acetyltransferase		39.6706	69.2537	-0.803821	0.000259887
SCO1552	Putative rRNA methylase		38.3826	56.1431	-0.548656	0.0148476
SCO1553	Putative uroporphyrin-III methyltransferase		43.193	74.5799	-0.787989	0.000259887
SCO1554	nicotinate-nucleotide-dimethylbenzimidazole phosphoribosyltransferase		77.9425	117.187	-0.588331	0.000737332
SCO1555	Putative methyltransferase		11.221	19.1723	-0.772818	0.00260533
SCO1557	Lipoprotein		193.536	273.361	-0.498206	0.00557113
SCO1559	ABC MetN methionine transporter		38.626	52.2354	-0.435454	0.0403147
SCO1562	Putative integral membrane protein		107.479	167.873	-0.643313	0.00260533
SCO1563	Acetyltransferase		52.4455	78.2748	-0.577729	0.0169533
SCO1566	acyltransferase		204.475	301.879	-0.562047	0.00138204
SCO1568	PqrA. TetR family transcriptional regulator		71.2641	42.7965	0.735683	0.0127118
SCO1573	Putative oxidoreductase (Putative membrane protein)		1.23035	3.39155	-1.46287	0.010176
SCO1585	Uncharacterized protein		10.4138	18.8836	-0.858632	0.0408104
SCO1586	Uncharacterized protein		10.4304	30.9791	-1.57051	0.000259887
SCO1590	Putative secreted protein		4.1101	14.9253	-1.86052	0.000259887
SCO1591	Putative 3-hydroxyacyl-CoA dehydrogenase		174.68	248.08	-0.506085	0.0111067
SCO1593	Putative transcriptional regulator		8.01684	14.0969	-0.814274	0.00449688
SCO1596	OhkA (orphan histidine kinase)		28.36	48.2063	-0.765365	0.000259887
SCO1599	50S ribosomal protein L35		4418.91	6217.79	-0.492713	0.00397223
SCO1601	hypothetical protein		255.29	364.124	-0.512292	0.00876648
SCO1602	Uncharacterized protein		87.7378	150.324	-0.776804	0.000259887
SCO1607	Putative serine protease (Putative membrane protein)		36.8274	56.6918	-0.622359	0.00641968
SCO1620	Glycine betaine transport system permease protein		61.1233	39.4689	0.631006	0.00358064
SCO1623	Siderophore interacting proteins		66.2894	105.814	-0.674678	0.00138204
SCO1624	Acetyltransferase		21.6685	79.5251	-1.87581	0.000259887
SCO1625	Putative ribosomal pseudouridine synthase		13.7479	22.0333	-0.680476	0.0389787
SCO1626	Cytochrome P450		4.69293	14.1177	-1.58894	0.000259887
SCO1627	putative ATP-GTP binding protein		2.26844	12.2038	-2.42756	0.00377609
SCO1628	RarC		4.0997	17.7249	-2.11219	0.00676212
SCO1630	RarA homologue		0.989802	10.5355	-3.41198	0.000259887
SCO1632	Sec-independent protein translocase protein TatC		97.2555	155.189	-0.674178	0.000259887
SCO1633	Probable secreted protein involved in a sec independent translocation		434.497	690.845	-0.669015	0.000502329
SCO1634	Putative small membrane protein		192.132	286.572	-0.576798	0.0445592
SCO1636	hypothetical protein		54.2482	89.959	-0.729692	0.000502329
SCO1637	hypothetical protein		76.6155	115.197	-0.588398	0.00159138
SCO1640	Putative proteasome component		374.929	111.975	1.74344	0.000259887
SCO1641	Putative transport protein		117.711	13.6737	3.10578	0.000259887
SCO1643	20S proteasome alpha-subunit		423.84	282.745	0.584019	0.00159138
SCO1646	Proteasome-associated actinomycete-specic protein		671.869	397.092	0.758709	0.000502329
SCO1648	ARC AAA ATPase		225.901	100.188	1.17298	0.000259887
SCO1649	Putative ferredoxin		337.246	191.455	0.816798	0.000259887
SCO1651	hypothetical protein SCO1651		394.011	745.995	-0.920932	0.000259887
SCO1653	hypothetical protein		78.0513	52.6964	0.566718	0.00676212
SCO1655	ABC-type dipeptide transport system lipoprotein oligopeptide binding protein		249.46	433.668	-0.797784	0.000259887
SCO1656	hydrolase		25.359	41.5442	-0.71215	0.00414585
SCO1658	Glycerol operon regulatory protein		44.6069	21.1814	1.07447	0.000259887
SCO1659	Putative glycerol uptake facilitator protein		66.4226	31.6274	1.0705	0.000259887
SCO1660	Gglycerol kinase. Glycerolipid metabolism		40.4696	18.6597	1.11691	0.000259887
SCO1661	Putative glycerol-3-phosphate dehydrogenase		41.303	23.1648	0.834311	0.000259887
SCO1663	cysteinyl-tRNA synthetase		156.83	250.761	-0.677116	0.000259887
SCO1669	Putative ATP/GTP-binding protein		30.6809	18.8314	0.7042	0.00318685
SCO1672	hypothetical protein		70.0575	134.647	-0.942576	0.000259887
SCO1673	hypothetical protein		281.353	172.983	0.701753	0.0198664
SCO1674	ChpC		28.7213	65.3414	-1.18588	0.000259887
SCO1675	chaplin H		69.6754	198.575	-1.51096	0.000259887
SCO1679	Gluconokinase		247.939	59.298	2.06393	0.000259887
SCO1680	gluconate permease		55.4195	13.0722	2.08389	0.000259887
SCO1681	gluconate dehydrogenase		75.666	25.3836	1.57575	0.000259887
SCO1682	Putative zinc-binding alcohol dehydrogenase		32.1598	10.0682	1.67545	0.000259887
SCO1683	Putative amino acid permease		5.61307	2.15302	1.38243	0.00180086
SCO1690	Putative acyl-CoA dehydrogenase		9.50129	15.6886	-0.723522	0.00939784
SCO1691	TetR transcriptional regulator		55.6993	116.655	-1.06652	0.000259887
SCO1699	putative transcriptional regulator		185.162	101.543	0.866699	0.000259887
SCO1700	Putative membrane protein		282.024	83.3666	1.75828	0.000259887
SCO1702	Putative transcriptional regulator		4.00361	10.7898	-1.43029	0.00590182
SCO1703	Putative transcriptional regulator		3.7014	8.77533	-1.24538	0.00776987
SCO1704	Uncharacterized protein		6.1215	10.4835	-0.776159	0.0253894
SCO1706	Putative aldehyde dehydrogenase		7.74973	4.39094	0.819616	0.0131717
SCO1707	Putative ABC sugar transporter, ATP-binding subunit		0.84993	3.15471	-1.89209	0.00826578
SCO1715	Homogentisate 1 2-dioxygenase (HGDO) (EC 1 13 11 5)		10.6201	6.93995	0.613797	0.0371839
SCO1717	Uncharacterized protein		11.8241	18.5912	-0.652886	0.0159286
SCO1726	Putative ATPase		7.26479	18.3485	-1.33667	0.000259887
SCO1727	Uncharacterized protein		21.5522	33.7952	-0.648985	0.010176
SCO1729	Uncharacterized protein		8.45351	33.2791	-1.97699	0.000259887
SCO1730	Uncharacterized protein		19.9599	37.7304	-0.918626	0.0145296
SCO1737	Uncharacterized protein		111.693	14.3596	2.95945	0.000259887
SCO1738	Uncharacterized protein		44.5799	4.6509	3.26081	0.000259887
SCO1739	DNA-directed DNA polymerase (EC 2.7.7.7)		51.794	8.2459	2.65104	0.000259887
SCO1751	Putative transmembrane transport protein		11.7319	18.6584	-0.669393	0.00590182
SCO1752	Putative integral membrane protein		21.3985	30.1568	-0.494978	0.0312052
SCO1753	hypothetical protein		114.021	243.478	-1.09449	0.000259887
SCO1754	Uncharacterized protein		421.341	273.012	0.626024	0.00776987
SCO1755	Uncharacterized protein		42.2377	70.568	-0.740484	0.000259887
SCO1756	Hypothetical protein		6.47301	11.6545	-0.848376	0.0223379
SCO1760	Cytidylate kinase		107.98	197.686	-0.872445	0.000259887
SCO1764	Uncharacterized protein		16.4178	32.4193	-0.981597	0.0106525
SCO1772	putative partitioning or sporulation protein		394.777	590.777	-0.581577	0.00280088
SCO1775	Uncharacterized protein harbouring putative Nudix hidrolase domain:pfam00293		96.2506	130.011	-0.433769	0.0330707
SCO1776	CTP synthetase		163.559	241.688	-0.563332	0.000259887
SCO1777	Uncharacterized protein		39.1753	80.2819	-1.03513	0.000259887
SCO1779	hypothetical protein		22.4492	41.7228	-0.894173	0.000259887
SCO1786	iron-siderophore uptake system transmembrane component		34.2443	64.7415	-0.918829	0.0154726
SCO1787	iron-siderophore uptake system transmembrane protein. ABC transporter		52.1197	108.562	-1.05862	0.000259887
SCO1789	Uncharacterized protein		25.6575	49.0668	-0.935366	0.000259887
SCO1792	Putative 3-methyladenine DNA glycosylase (EC 3 2 2 -)		65.2434	103.208	-0.661651	0.00138204
SCO1795	Uncharacterized protein		45.4294	81.9618	-0.851324	0.00117382
SCO1798	ABC transporter Inorganic ion transport and metabolism		116.479	154.514	-0.407661	0.0354233
SCO1800	chpE		141.742	712.198	-2.32902	0.000259887
SCO1801	two component response regulator		36.9292	13.7498	1.42535	0.000259887
SCO1802	Histidine kinase (EC 2 7 13 3)		24.7752	15.5373	0.673161	0.00432381
SCO1803	Putative oxidoreductase		7.37986	2.10432	1.81024	0.00876648
SCO1804	S-adenosylmethionine tRNA ribosyltransferase-isomerase (EC 2 4 99 17)		3.32783	1.28502	1.37279	0.0467448
SCO1805	hypothetical protein		17.2935	57.0024	-1.7208	0.000259887
SCO1807	Putative integral membrane protein		4.33861	7.08748	-0.70804	0.0145296
SCO1814	Enoyl-(acyl carrier protein) reductase		522.975	1268.25	-1.27803	0.000259887
SCO1815	3-oxacyl-(ACP) reductase. Ketoacyl-acyl-carrier-protein		510.153	1362.24	-1.41697	0.000259887
SCO1816	Uncharacterized protein		9.00918	19.0021	-1.07669	0.000502329
SCO1817	Uncharacterized protein		10.6419	18.6212	-0.807183	0.00844498
SCO1821	Molybdenum cofactor biosynthesis protein A		159.383	103.896	0.617361	0.00138204
SCO1827	Putative DNA polymerase III epsilon chain (EC 2 7 7 7)		75.7287	116.192	-0.617598	0.00138204
SCO1829	hypothetical protein		156.164	213.404	-0.450527	0.0156225
SCO1830	Uncharacterized protein		7.66583	14.1755	-0.886891	0.000259887
SCO1839	Transcriptional regulator		525.971	366.491	0.521206	0.0154726
SCO1840	ABC transporter ATP binding protein		118.071	222.198	-0.912187	0.000259887
SCO1841	Uncharacterized protein		128.403	75.6414	0.763428	0.000259887
SCO1843	Putative secreted protein		3.81497	7.72416	-1.01771	0.00776987
SCO1860	Hypothetical protein		11.2176	30.8025	-1.45729	0.000259887
SCO1862	Putative integral membrane protein		18.3102	8.46682	1.11275	0.0138015
SCO1869	Uncharacterized protein		102.858	73.1456	0.491814	0.0176703
SCO1871	Putative aldehyde dehydrogenase		27.8049	19.117	0.540481	0.0131717
SCO1905	Uncharacterized protein		17.1879	44.1537	-1.36114	0.000259887
SCO1908	Putative large secreted protein harbouring nuclease domain: COG2374		73.4556	36.3389	1.01536	0.000259887
SCO1910	Putative alanine-rich protein		3.36887	61.9745	-4.20134	0.000259887
SCO1911	Putative integral membrane protein		5.86775	87.8898	-3.90482	0.000259887
SCO1912	dihydrodipicolinate synthase		4.92527	9.51353	-0.949779	0.0138015
SCO1914	Uncharacterized protein		22.8301	86.1067	-1.91519	0.0182429
SCO1915	Uncharacterized protein		16.1998	36.7639	-1.18231	0.000259887
SCO1916	Tetrahydrodipicolinate N-succinyltransferase		129.929	188.235	-0.534818	0.00414585
SCO1927	Putative aminoglycoside acetyltransferase		8.1485	23.647	-1.53705	0.000259887
SCO1935	transketolase		885.692	401.658	1.14084	0.000259887
SCO1936	transaldolase		793.746	479.436	0.727339	0.000259887
SCO1937	glucose-6-phosphate 1-dehydrogenase: Glutathione metabolism. pentose phosphate pathway		209.913	127.616	0.717988	0.00432381
SCO1938	Uncharacterized protein		153.651	90.3294	0.766391	0.0368368
SCO1940	Putative secreted protein		43.5128	82.191	-0.917541	0.000259887
SCO1941	Putative integral membrane protein		28.3644	45.7941	-0.69108	0.00200261
SCO1944	Protein-export membrane protein SecG		609.197	800.927	-0.394761	0.0405464
SCO1945	Triosephosphate isomerase		771.783	504.606	0.613039	0.000502329
SCO1946	Phosphoglycerate kinase		257.291	187.705	0.454934	0.0117372
SCO1948	Zinc-binding carboxypeptidase		1.95341	3.2948	-0.754193	0.023365
SCO1954	Uncharacterized protein		7.52933	15.5149	-1.04306	0.00138204
SCO1955	Putative iron sulphur binding protein		22.1071	45.3526	-1.03667	0.00117382
SCO1958	UvrABC system protein A (UvrA protein) (Excinuclease ABC subunit A)		150.606	71.5016	1.07473	0.000259887
SCO1959	Uncharacterized protein		104.722	76.1459	0.45972	0.0288753
SCO1963	Putative integral membrane export protein		328.962	458.611	-0.479347	0.00540442
SCO1966	excinuclease ABC subunit B		74.9134	52.6213	0.509577	0.00557113
SCO1967	Putative integral membrane protein		10.9719	17.3989	-0.66519	0.0252619
SCO1968	Putative secreted hydrolase		29.0586	8.17444	1.82977	0.000259887
SCO1969	DNA-methyltransferase		67.1453	34.6979	0.952439	0.000259887
SCO1978	Putative AbaA-like protein		34.7651	81.7933	-1.23434	0.000958067
SCO1979	Putative DNA-binding protein		33.1161	45.9838	-0.473592	0.0420561
SCO1980	Putative regulatory protein with TTA leucine codon		88.9938	137.772	-0.630503	0.00503986
SCO1981	Uncharacterized protein		79.8965	139.924	-0.808443	0.0201429
SCO1986	Uncharacterized protein		5.18263	27.077	-2.38531	0.000259887
SCO1987	Uncharacterized protein		6.20886	34.126	-2.45847	0.000259887
SCO1988	Uncharacterized protein		17.4654	87.4036	-2.32319	0.000259887
SCO1989	aminopeptidase		26.1462	55.8845	-1.09585	0.000259887
SCO1990	Uncharacterized protein		26.3908	41.5805	-0.655871	0.00876648
SCO1992	hypothetical protein		23.489	37.605	-0.678938	0.0212222
SCO1996	Dephospho-CoA kinase (EC 2 7 1 24) (Dephosphocoenzyme A kinase)		90.2345	130.212	-0.529113	0.00939784
SCO1999	Uncharacterized protein		22.7505	37.8727	-0.735256	0.00486501
SCO2003	DNA polymerase I		188.059	125.84	0.579598	0.000737332
SCO2009	branched-chain amino acid ABC transporter permease		9.87245	15.0739	-0.610573	0.0437106
SCO2014	Pyruvate kinase (EC 2 7 1 40)		113.432	206.43	-0.863829	0.000259887
SCO2019	Putative chorismate mutase		47.4169	76.6525	-0.69293	0.0109543
SCO2023	Putative membrane protein (Fragment)		32.5216	62.1466	-0.934276	0.000259887
SCO2024	Chitosanase		37.7746	60.2568	-0.673708	0.00138204
SCO2027	Putative membrane protein		34.4366	16.0691	1.09965	0.000259887
SCO2057	Uncharacterized protein		93.1944	165.45	-0.82808	0.000259887
SCO2058	Cys-tRNA(Pro)/Cys-tRNA(Cys) deacylase (EC 4 2 - -)		59.1854	97.9619	-0.726981	0.000958067
SCO2059	Putative membrane protein		122.975	178.589	-0.538278	0.00590182
SCO2060	Putative integral membrane transport protein		43.0635	61.2243	-0.507638	0.0160549
SCO2061	Putative ABC transport ATP-binding subunit		91.2439	133.169	-0.545455	0.00414585
SCO2064	DNA polymerase III subunit alpha		78.2989	106.698	-0.446475	0.0103219
SCO2066	Putative membrane protein		213.935	300.328	-0.489366	0.00809451
SCO2070	Putative membrane protein		21.9063	43.5958	-0.992842	0.000259887
SCO2071	Putative Na+/H+ antiporter		16.4659	23.2444	-0.497398	0.030857
SCO2073	Pseudouridine synthase (EC 5 4 99 -)		162.754	246.27	-0.59755	0.000958067
SCO2086	UDP-N-acetylmuramoylalanine--D-glutamate ligase (EC 6 3 2 9)		123.063	197.296	-0.680961	0.000259887
SCO2088	putative UDP-N-acetylmuramoylalanyl-D-glutamyl-2.6-diaminopimelate- D-alanyl-alanyl ligase		670.562	960.324	-0.51815	0.00986637
SCO2090	FtsL homologue		27.4243	38.3655	-0.484355	0.0328319
SCO2091	FtsL homologue		31.3539	56.5562	-0.851042	0.0365638
SCO2092	Ribosomal RNA small subunit methyltransferase H (EC 2 1 1 199)		70.4714	105.996	-0.588899	0.00260533
SCO2093	Carbonic anhydrases (CA)		206.693	338.316	-0.710883	0.000259887
SCO2111	Probable endonuclease 4 (EC 3 1 21 2) (Endodeoxyribonuclease IV) (Endonuclease IV)		84.8041	118.441	-0.481967	0.0117372
SCO2125	putative nuclease		35.9475	50.1284	-0.479738	0.0410574
SCO2128	Uncharacterized protein		6.79219	15.3903	-1.18007	0.000259887
SCO2130	metallophosphatase domain		12.4047	22.5932	-0.864999	0.000958067
SCO2131	Putative long chain fatty acid CoA ligase		36.9083	59.4385	-0.687451	0.00503986
SCO2134	Uncharacterized protein		19.4207	26.9747	-0.474012	0.0487971
SCO2159	Uncharacterized protein		12.8084	39.3758	-1.62021	0.0333224
SCO2160	Putative large membrane protein		32.5955	43.6292	-0.420624	0.048903
SCO2162	Quinolinate synthetase		286.87	204.072	0.491322	0.00449688
SCO2164	Integral membrane efflux protein		86.6215	133.341	-0.622322	0.000502329
SCO2165	Putative two component system response regulator		35.9624	54.4385	-0.598137	0.0467448
SCO2169	Hypothtetical protein		366.029	558.068	-0.608483	0.000502329
SCO2170	Putative methyltransferase		116.476	166.805	-0.518134	0.00574206
SCO2172	hypothetical protein		1135.73	581.087	0.966797	0.000259887
SCO2175	Nicotinate-nucleotide--dimethylbenzimidazole phosphoribosyltransferase (NN DBI PRT) (EC 2 4 2 21)		67.1741	95.8629	-0.513068	0.00792661
SCO2177	Adenosylcobinamide-GDP ribazoletransferase (EC 2.7.8.26) (Cobalamin synthase) (Cobalamin-5'-phosphate synthase)		17.6443	28.0651	-0.669575	0.0127118
SCO2178	endo alpha-1 4 polygalactosaminidase		27.9743	51.8271	-0.889602	0.000259887
SCO2179	Cytosol aminopeptidase		322.919	198.068	0.705175	0.000259887
SCO2180	Dihydrolipoamide dehydrogenase pyruvate complex		1713.9	1145.75	0.580996	0.00117382
SCO2181	Dihydrolipoamide succinyltransferase		1366.5	831.853	0.716085	0.000259887
SCO2183	Paralog to the E1 component of pyruvate dehydrogenase subunit E1		335.96	207.224	0.697096	0.000259887
SCO2187	Uncharacterized protein		6.10168	11.4533	-0.908484	0.00743311
SCO2188	Putative peptidase (Putative secreted protein)		36.2327	55.8266	-0.62366	0.00318685
SCO2189	acetyltransferase		50.7132	131.464	-1.37423	0.000259887
SCO2190	Uncharacterized protein		16.1521	30.5311	-0.918553	0.000259887
SCO2191	oxidoreductase		1.86429	4.97381	-1.41573	0.00318685
SCO2192	Regulator		0.357112	5.76672	-4.0133	0.00468561
SCO2199	hypothetical protein		114.344	69.4126	0.720115	0.0145296
SCO2204	hypothetical protein		38.7906	18.0613	1.1028	0.000259887
SCO2205	hypothetical protein		319.535	97.5163	1.71226	0.000259887
SCO2207	Hypothetical secreted protein		37.6894	62.6151	-0.73235	0.000958067
SCO2208	Putative carboxylesterase		9.38827	16.27	-0.793279	0.0103219
SCO2209	transcriptional regulator		11.6166	19.8632	-0.773913	0.0343925
SCO2210	Glutamine synthetase (EC 6 3 1 2)		94.3695	67.9586	0.473665	0.0142038
SCO2211	Uncharacterized protein		169.577	79.4489	1.09384	0.000259887
SCO2217	Putative secreted protein		10.3006	20.6629	-1.00431	0.000259887
SCO2220	Hypothetical protein		2.72665	6.22075	-1.18996	0.000958067
SCO2231	Maltose-binding protein. Bacterial periplasmic transport systems		41.0735	22.6711	0.857354	0.000259887
SCO2233	Putative integral membrane protein		107.194	158.241	-0.561905	0.00299872
SCO2238	NAD(+) synthase (Glutamine-hydrolysing)		34.0952	46.1714	-0.437432	0.0330707
SCO2240	Hypothetical protein		60.0308	126.579	-1.07627	0.000259887
SCO2243	Putative TetR-family transcriptional regulator		242.813	318.272	-0.390414	0.0418115
SCO2244	Probable serine/threonine protein kinase		22.4994	38.957	-0.791999	0.000259887
SCO2247	Uncharacterized protein		0	7.25995		0.0299699
SCO2248	hypothetical protein		0.909892	11.9289	-3.71263	0.0370633
SCO2256	3-methyl-2-oxobutanoate hydroxymethyltransferase		75.8569	173.664	-1.19494	0.000259887
SCO2257	ABC transporter ATP-binding protein		26.3612	83.738	-1.66747	0.000259887
SCO2258	Transport permease protein		21.1829	82.1616	-1.95556	0.000259887
SCO2259	multi-domain regulatory protein		14.3226	28.4572	-0.990506	0.000259887
SCO2260	hypothetical protein		32.0086	58.0343	-0.858449	0.000259887
SCO2264	Putative integral membrane protein		5.2832	16.7802	-1.66728	0.000259887
SCO2268	Uncharacterized protein		35.9305	64.5173	-0.844479	0.000259887
SCO2269	Uncharacterized protein		4.94167	11.1526	-1.17431	0.00240818
SCO2270	Putative membrane protein		12.4727	17.9712	-0.52691	0.0259412
SCO2271	Uncharacterized protein		3.6243	8.33996	-1.20234	0.00117382
SCO2275	Putative lipoprotein		33.4277	68.5868	-1.03689	0.000259887
SCO2276	Putative membrane protein		11.7723	24.9758	-1.08513	0.000259887
SCO2277	Putative membrane protein		13.2908	24.6459	-0.890927	0.000737332
SCO2278	Uncharacterized lipoprotein		100.976	182.658	-0.855139	0.000259887
SCO2281	LuxR_C_like C-terminal DNA-binding domain of LuxR-like proteins two-component system response-regulator		42.056	73.8742	-0.812759	0.000259887
SCO2282	Uncharacterized protein		22.7669	38.0223	-0.73991	0.00117382
SCO2283	Possible secreted esterase		18.5519	29.4407	-0.666246	0.00590182
SCO2284	Putative membrane transport protein		21.9247	40.0887	-0.870637	0.000259887
SCO2291	Secreted acetylxylan esterase		4.08185	8.7489	-1.09988	0.00574206
SCO2301	GTP cyclohydrolase 1 type 2 homolog		143.287	203.211	-0.504067	0.00676212
SCO2302	hypothetical protein		1.94353	9.8245	-2.33771	0.000259887
SCO2308	Putative two-component system response regulator		33.8478	52.5746	-0.635303	0.00926946
SCO2311	putative transposes		34.4292	53.656	-0.640106	0.00159138
SCO2312	putative secreted protein		17.3051	26.4588	-0.612551	0.0303497
SCO2314	integral membrane protein		208.397	351.476	-0.754088	0.000259887
SCO2319	tetR family transcriptional regulator		95.7337	66.0518	0.535428	0.00861062
SCO2326	Uncharacterized protein		22.4249	38.538	-0.781178	0.0100241
SCO2327	hypothetical protein		3.34262	10.7627	-1.68699	0.0349311
SCO2328	D-alanyl-D-alanine dipeptidase (D-Ala-D-Ala dipeptidase) (EC 3 4 13 22)		15.9287	25.9165	-0.702239	0.0181169
SCO2336	Putative integral membrane transport protein		10.4856	15.5221	-0.565918	0.028025
SCO2338	Putative O-methyltransferase		32.0938	55.5176	-0.79065	0.0139231
SCO2342	Putative secreted protein		17.3231	34.1813	-0.980512	0.000502329
SCO2343	Putative acetyltransferase		10.5303	30.4477	-1.53179	0.000259887
SCO2344	Putative integral membrane transport protein		3.62925	15.81	-2.1231	0.000259887
SCO2345	Putative peptidodoglycan-binding membrane protein		146.701	189.35	-0.368168	0.0462007
SCO2346	Hydrolase		163.676	84.7564	0.949453	0.000259887
SCO2347	hypothetical protein		49.4578	69.0186	-0.480786	0.0434347
SCO2351	Putative integral membrane protein		70.7652	121.044	-0.774421	0.000259887
SCO2353	putative acetyltransferase		61.9799	31.6914	0.967712	0.000259887
SCO2354	Hypothetical protein		267.295	99.4199	1.42683	0.000259887
SCO2357	Uncharacterized protein with regulatory domain		46.0494	83.9804	-0.86687	0.0328319
SCO2358	Putative two-component system response regulator		30.492	56.6668	-0.894071	0.00220373
SCO2362	Uncharacterized protein		17.8395	25.7684	-0.530532	0.0312052
SCO2363	Putative ATP/GTP-binding protein		37.3293	64.5175	-0.789385	0.000502329
SCO2365	Uncharacterized protein		51.6665	71.9327	-0.477419	0.0305843
SCO2370	Hypothetical protein		2635.98	3501.98	-0.409832	0.0278908
SCO2371	Pyruvate dehydrogenase subunit E1		28.7068	66.6715	-1.21568	0.000259887
SCO2372	Putative small hydrophobic protein		61.7496	146.576	-1.24715	0.000259887
SCO2373	Tetracenomycin C efflux protein		37.3826	72.0197	-0.946023	0.000259887
SCO2379	Putative acetyltransferase		16.9021	32.865	-0.959352	0.00468561
SCO2380	Beta-lactamase		40.2512	71.8855	-0.836671	0.000259887
SCO2381	Uncharacterized protein		19.2158	29.3158	-0.609386	0.0444485
SCO2387	ACP S-malonyltransferase		539.675	1287.6	-1.25452	0.000259887
SCO2388	3-oxoacyl-(acyl carrier protein) synthase III		987.051	2004.07	-1.02174	0.000259887
SCO2389	Acyl carrier protein (ACP)		6466.63	12794.5	-0.984435	0.000259887
SCO2390	3-oxoacyl-(ACP) synthase II		851.399	1133.96	-0.413458	0.0255165
SCO2391	Hypothetical protein		41.6184	67.3733	-0.694955	0.00503986
SCO2393	Aldose 1-epimerase (EC 5 1 3 3) (Galactose mutarotase)		54.4603	74.176	-0.445746	0.0314757
SCO2395	Putative integral membrane protein		50.2946	74.7843	-0.572334	0.0253894
SCO2396	Uncharacterized protein		50.751	77.5893	-0.612421	0.0175261
SCO2407	Aldose 1-epimerase		3.82596	7.70908	-1.01074	0.0109543
SCO2408	Putative aminotransferase		1.51755	3.22686	-1.08838	0.0221946
SCO2431	Alpha-L-arabinofuranosidase		8.04505	11.8932	-0.56396	0.0429336
SCO2435	Uncharacterized protein		86.1367	53.3919	0.690008	0.00939784
SCO2453	Uncharacterized protein		6.31	79.4719	-3.65473	0.00624835
SCO2454	Integral membrane protein. Predicted drug exporters of the RND superfamily hydrophobic membane spanning		6.13918	9.47672	-0.626343	0.0173976
SCO2458	Uncharacterized protein		115.057	189.27	-0.718093	0.000958067
SCO2459	hypothetical protein		39.4591	58.2214	-0.561192	0.024973
SCO2460	Uncharacterized protein		87.1131	158.924	-0.867376	0.000259887
SCO2463	Putative ABC transporter		49.7771	83.5885	-0.747822	0.00117382
SCO2465	RNA polymerase principal sigma factor HrdA		13.8824	25.8152	-0.894962	0.000502329
SCO2466	Uncharacterized protein		7.87192	25.9137	-1.71893	0.00200261
SCO2467	hypothetical protein		9.69455	24.8497	-1.35799	0.000259887
SCO2477	Putative 3-oxoacyl-[acyl-carrier protein] reductase		44.2455	11.4269	1.9531	0.000259887
SCO2478	reductase activated by actinorhodin		77.1695	10.5847	2.86605	0.000259887
SCO2485	Probable membrane transporter protein		13.7589	25.1238	-0.868692	0.00180086
SCO2489	TetR family transcriptional regulator		141.525	72.0007	0.974973	0.000259887
SCO2490	dehydrogenase		21.1853	8.44427	1.32702	0.000259887
SCO2494	Pyruvate phosphate dikinase		5.29273	9.03139	-0.770935	0.000958067
SCO2495	Putative membrane protein		3.89849	6.80491	-0.803659	0.0109543
SCO2496	Putative secreted protein		52.8988	104.067	-0.976199	0.000259887
SCO2497	Uncharacterized protein		75.1787	121.405	-0.691429	0.000259887
SCO2499	Putative transport ATPase		6.34295	9.09518	-0.519949	0.0188608
SCO2500	hypothetical protein		8.11689	20.8382	-1.36023	0.000259887
SCO2501	Putative DNA-binding protein		23.4019	36.8613	-0.655481	0.00486501
SCO2504	Glycyl-tRNA synthetase		580.744	813.867	-0.486891	0.00607898
SCO2516	Putative secreted protein		19.0335	8.85579	1.10385	0.000502329
SCO2517	two-component system response regulator		36.6375	19.8072	0.887294	0.0103219
SCO2518	Putative two-component sensor kinase		30.5168	12.7701	1.25684	0.000259887
SCO2519	Putative integral membrane protein		57.5585	5.16996	3.47681	0.000259887
SCO2525	hypothetical protein		35.2378	65.3859	-0.891855	0.000259887
SCO2529	Metalloprotease		2.84428	10.5696	-1.89378	0.000259887
SCO2530	Uncharacterized protein		3.3803	18.3445	-2.44012	0.0492861
SCO2539	Era-like GTP-binding protein		408.687	527.889	-0.369236	0.0471244
SCO2540	Putative carbohydrate kinase		105.17	145.2	-0.465312	0.0128574
SCO2545	Putative transmembrane efflux protein		22.5489	36.046	-0.676782	0.00180086
SCO2546	Adenosine deaminase		85.7457	145.993	-0.767758	0.000259887
SCO2553	Putative oxidoreductase		165.008	262.001	-0.667033	0.00159138
SCO2560	Hypothetical protein		4.36593	9.55402	-1.12982	0.000259887
SCO2563	30S ribosomal protein S20		5533.55	7837.72	-0.502229	0.00557113
SCO2566	Uncharacterized protein		41.5129	100.442	-1.27474	0.000259887
SCO2569	DegV domain-containing protein SCO2569		55.8977	79.3431	-0.505316	0.0160549
SCO2571	Class-I aminoacyl-tRNA synthetase		106.643	145.078	-0.444042	0.0139231
SCO2577	Hypothetical protein		365.415	527.937	-0.530829	0.0376953
SCO2580	Putative membrane protein		596.605	1196.94	-1.00451	0.000259887
SCO2585	Gamma-glutamyl phosphate reductase (GPR) (EC 1 2 1 41)		25.0174	36.6578	-0.551188	0.0109543
SCO2586	hypothetical protein		6.48616	14.3601	-1.14663	0.00986637
SCO2587	gamma-glutamyl kinase		32.1831	55.9257	-0.797205	0.000259887
SCO2588	Putative integral membrane protein		1.46792	3.51895	-1.26137	0.00220373
SCO2589	glycosyl transferase		30.9926	52.4365	-0.758649	0.000259887
SCO2590	glycosyltransferase		46.1456	70.7291	-0.616112	0.000259887
SCO2595	GTPase ObgE		154.91	213.449	-0.46246	0.00893482
SCO2598	Putative dehydrogenase		26.6591	41.0655	-0.6233	0.00486501
SCO2603	Putative integrase		14.8017	21.9652	-0.569459	0.0148476
SCO2604	Putative secreted protein		87.8781	125.592	-0.515174	0.00743311
SCO2605	hypothetical protein		61.2361	89.5823	-0.54883	0.00970784
SCO2606	Uncharacterized protein		67.7976	104.718	-0.627198	0.000259887
SCO2609	Rod shape-determining protein		9.54345	16.4554	-0.78598	0.0246724
SCO2610	MreC. Rod shape-determining protein		60.8283	85.0953	-0.484337	0.0172605
SCO2615	valyl-tRNA synthetase		365.231	481.899	-0.399921	0.0299699
SCO2617	ATP-dependent protease ATP-binding subunit ClpX		496.619	358.258	0.471141	0.00861062
SCO2618	CLP_protease		581.847	319.561	0.864546	0.000259887
SCO2619	ATP dependent Clp protease proteolytic subunit 1		933.165	685.394	0.445198	0.0130148
SCO2622	Putative integral membrane protein		16.8233	26.0307	-0.62975	0.00659323
SCO2625	UPF0256 protein SCO2625		11.4964	29.297	-1.34957	0.000259887
SCO2626	Putative DNA repair hydrolase		31.9698	54.3985	-0.76686	0.000737332
SCO2628	amino acid permease		19.9153	43.6988	-1.13371	0.000259887
SCO2630	Putative biotin synthase		106.273	275.968	-1.37673	0.000259887
SCO2631	Putative amino acid permease		6.02254	9.27228	-0.622551	0.0489894
SCO2637	Putative serine protease (Putative secreted protein)		28.3928	19.1622	0.567258	0.00358064
SCO2640	Aspartate-semialdehyde dehydrogenase		166.663	283.194	-0.764854	0.000259887
SCO2643	Aminopeptidase N. Hydrolysing acidic. basic or neutral N-terminal residues		297.574	226.402	0.394364	0.0328319
SCO2655	putative nuclease		91.3728	66.5899	0.456463	0.042595
SCO2665	Uncharacterized protein		41.6031	28.0925	0.566507	0.00503986
SCO2674	Putative ABC transporter ATP-binding protein		46.7412	63.494	-0.441928	0.0387264
SCO2676	Uncharacterized protein		795.043	1077.95	-0.439187	0.0160549
SCO2677	putative ABC transporter ATP-binding protein		597.843	823.997	-0.462873	0.0100241
SCO2681	ATP /GTP-binding protein		17.0614	38.3914	-1.17005	0.000259887
SCO2682	Putative membrane protein		123.661	266.718	-1.10893	0.000259887
SCO2686	Putative luxR-family transcriptional regulator		47.6487	82.9895	-0.800491	0.000259887
SCO2687	GTP cyclohydrolase-2 (EC 3.5.4.25) (GTP cyclohydrolase II)		1.70596	6.51377	-1.93291	0.0139231
SCO2695	Uncharacterized protein		74.8224	34.3351	1.12379	0.000259887
SCO2696	2-hydroxyacid dehydrogenase		34.5801	54.0579	-0.644563	0.00220373
SCO2697	Putative secreted protein		31.3231	73.4941	-1.2304	0.000259887
SCO2699	Putative small membrane protein		7.66642	30.8563	-2.00894	0.00809451
SCO2716	Putative secreted protein		1.15928	4.98839	-2.10534	0.0175261
SCO2718	rdlA		3.18045	13.7657	-2.11377	0.0114203
SCO2721	Putative lipoprotein		6.5563	9.75817	-0.573729	0.0471244
SCO2723	Putative ABC transporter ATP-binding protein		26.7943	45.3044	-0.757725	0.000259887
SCO2725	Lipoprotein		211.124	126.295	0.741293	0.000259887
SCO2729	Putative acetyltransferase		87.2425	18.6374	2.22683	0.000259887
SCO2732	Putative integral-membrane protein		3.6277	10.919	-1.58972	0.00911171
SCO2733	Uncharacterized protein		2.03216	8.03181	-1.98271	0.00377609
SCO2746	Ribose import ATP-binding protein RbsA 2 (EC 3 6 3 17)		67.6441	45.3818	0.57585	0.0343925
SCO2754	Uncharacterized protein		34.8446	57.327	-0.71828	0.00957249
SCO2755	Acetyltransferase		23.8601	55.0525	-1.20621	0.00138204
SCO2757	Putative LysR-family transcriptional regulator		11.3611	18.3656	-0.692906	0.0142038
SCO2770	Agmatinase		104.751	159.197	-0.603851	0.0217437
SCO2774	Acyl-CoA dehydrogenase		77.0334	38.0079	1.01919	0.000259887
SCO2780	Secreted protein		162.331	286.614	-0.820171	0.000259887
SCO2781	Siderophore interacting protein		33.0681	53.4368	-0.692394	0.00220373
SCO2788	Uncharacterized protein		470.528	322.984	0.542818	0.0108065
SCO2792	AdpA. transcription regulator		156.254	108.367	0.527958	0.00397223
SCO2795	Putative sugar binding secreted protein		33.7178	22.1664	0.605136	0.00607898
SCO2800	Putative two component system histidine kinase		13.0978	21.2103	-0.695444	0.0187024
SCO2801	two component system response regulator		21.6345	38.5747	-0.834323	0.0139231
SCO2804	Uncharacterized protein		5.47479	29.4567	-2.42772	0.000502329
SCO2807	Putative integral membrane protein		83.7226	150.852	-0.849443	0.000259887
SCO2814	Putative methyltransferase		16.0302	10.4251	0.620721	0.0431757
SCO2815	Putative TetR-family transcriptional regulator		67.4156	109.405	-0.698526	0.000502329
SCO2822	Decarboxylase		14.9563	36.6273	-1.29216	0.000259887
SCO2823	decarboxylase		4.23529	9.85572	-1.2185	0.015772
SCO2831	Probable amino acid ABC transporter protein, ATP-binding component		40.7329	20.6154	0.982473	0.0124065
SCO2846	Putative transcriptional regulatory protein		11.4706	5.61908	1.02954	0.00117382
SCO2847	oxidoreductase		41.5121	25.8552	0.683076	0.00318685
SCO2849	Hypothetical protein		34.3805	23.9317	0.522668	0.0341152
SCO2855	Uncharacterized protein		34.52	54.3403	-0.654592	0.00260533
SCO2861	Putative sigma factor		7.44891	3.60913	1.04538	0.0305843
SCO2863	helicase		36.3978	25.0402	0.539602	0.00590182
SCO2865	regulatory protein		41.4141	61.9346	-0.580624	0.0069334
SCO2873	hypothetical protein		5.44004	16.1124	-1.56648	0.000737332
SCO2876	Acetyltransferase		18.2517	51.4681	-1.49565	0.000259887
SCO2877	Putative membrane protein		29.8366	84.3654	-1.49957	0.000259887
SCO2886	Putative hydrolase		3.35576	8.08683	-1.26893	0.00557113
SCO2894	Putative ABC-transport protein, ATP-binding component		5.09102	18.0797	-1.82834	0.000259887
SCO2896	Putative integral membrane protein		4.30984	17.392	-2.01272	0.0115819
SCO2900	Putative membrane protein		876.255	615.768	0.508964	0.00557113
SCO2902	putative deoxyribonucleotide triphosphate pyrophosphatase belonging to the HAM1 proteins		259.416	356.876	-0.460153	0.0134906
SCO2903	secreted protein		192.313	334.013	-0.796453	0.000259887
SCO2905	Hypothetical protein		1984.96	1188.28	0.740238	0.000259887
SCO2908	hypothetical protein		42.1783	60.4046	-0.518156	0.0195883
SCO2913	Hypothetical protein		120.751	191.978	-0.668901	0.00138204
SCO2914	Putative amino acid permease		17.2139	38.187	-1.14951	0.000259887
SCO2915	Uncharacterized protein		70.8121	95.7578	-0.435394	0.0474468
SCO2920	Putative secreted protease		62.783	47.6197	0.398815	0.0393481
SCO2924	Putative regulator		8.45477	29.5586	-1.80574	0.000259887
SCO2927	4-hydroxyphenylpyruvate dioxygenase		37.5021	23.5015	0.674221	0.00280088
SCO2936	Uncharacterized protein		70.4389	100.846	-0.517715	0.00449688
SCO2949	MurA. UDP-N-acetylglucosamine 1-carboxyvinyltransferase		202.327	296.166	-0.549716	0.00159138
SCO2952	DNA helicase (EC 3 6 4 12)		41.0573	56.1595	-0.451892	0.0166682
SCO2954	RNA polymerase sigma factor SigU		12.5507	23.5787	-0.909717	0.00574206
SCO2958	Transcriptional regulator		30.7203	14.2728	1.10593	0.000259887
SCO2960	Putative integral membrane protein		41.4561	57.9875	-0.484159	0.0236685
SCO2961	hypothetical protein		45.1042	67.8822	-0.589772	0.00260533
SCO2964	LysR family transcriptional regulator		7.47087	16.6596	-1.157	0.000259887
SCO2966	tmRNA-binding protein		330.943	461.739	-0.480495	0.0111067
SCO2970	Putative membrane protein		739.471	490.699	0.591655	0.0103219
SCO2975	hypothetical protein		54.0188	40.6041	0.411837	0.0274866
SCO2996	ABC transporter ATP-binding protein		17.8205	10.7582	0.728104	0.0117372
SCO3000	phosphatase		207.301	133.589	0.633931	0.000958067
SCO3001	Uncharacterized protein		98.8894	159.125	-0.686271	0.000737332
SCO3006	Putative acetyltransferase		36.1592	51.6894	-0.515506	0.0418115
SCO3008	Two-component system response regulator		277.36	181.405	0.612546	0.000737332
SCO3009	Uncharacterized protein		611.88	245.705	1.31632	0.000259887
SCO3022	Uncharacterized protein		72.3199	51.922	0.478047	0.037815
SCO3023	S-adenosyl-L-homocysteine hydrolase. Methionine metabolism		1015.42	651.487	0.64027	0.000259887
SCO3024	transport protein		84.3824	127.506	-0.595553	0.00159138
SCO3034	Transcriptional regulator WhiB		602.029	402.941	0.579264	0.00397223
SCO3036	conserved hypothetical protein		340.172	227.644	0.579482	0.00449688
SCO3044	Uncharacterized protein		71.7235	50.3712	0.509849	0.00776987
SCO3045	Putative secreted protein		158.651	206.486	-0.380186	0.0410574
SCO3050	hypothetical protein		200.376	115.801	0.791066	0.000259887
SCO3051	Acyl-CoA dehydrogenase		119.79	58.7715	1.02733	0.000259887
SCO3052	Putative UDP-glucose 6-dehydrogenase		140.083	206.749	-0.5616	0.00220373
SCO3056	Uncharacterized protein		32.2592	51.564	-0.676654	0.0214454
SCO3064	Putative peptide transporter		209.456	283.896	-0.438713	0.0139231
SCO3071	Putative chlorohydrolase		57.9203	32.3274	0.84131	0.026387
SCO3073	Urocanate hydratase (Urocanase) (EC 4 2 1 49) (Imidazolonepropionate hydrolase)		99.1017	63.9772	0.631352	0.00726517
SCO3074	Integral membrane protein		313.849	415.642	-0.405271	0.0286213
SCO3076	Putative integral membrane protein		53.0411	76.5117	-0.528569	0.0337125
SCO3078	Putative secreted protein		11.9336	7.10787	0.74754	0.0214454
SCO3080	possible secreted protein		85.9001	115.554	-0.427836	0.0304672
SCO3082	Uncharacterized protein		72.3995	148.297	-1.03444	0.00117382
SCO3086	Putative lipoprotein		86.176	41.9177	1.03973	0.000259887
SCO3087	possible pseudogene		56.2834	26.9061	1.06477	0.000259887
SCO3089	ABC transporter ATP-binding protein		293.906	573.592	-0.964672	0.000259887
SCO3090	ABC transporter integral membrane protein		379.877	574.008	-0.595538	0.000502329
SCO3092	Oxidoreductase		1360.8	935.453	0.540721	0.00299872
SCO3096	Enolase 1 (EC 4 2 1 11) (2-phospho-D-glycerate hydro-lyase 1) (2-phosphoglycerate dehydratase 1)		951.125	662.575	0.521552	0.00358064
SCO3103	Putative integral membrane protein		20.0262	32.9599	-0.718827	0.0111067
SCO3104	Predicted RNA methylase		9.46889	13.4688	-0.50835	0.034793
SCO3105	Hypothetical protein		150.156	36.7975	2.02878	0.000259887
SCO3108	hypothetical protein		136.19	686.779	-2.33423	0.000259887
SCO3127	Phosphoenolpyruvate carboxylase		133.4	95.876	0.47652	0.00624835
SCO3135	Putative acetyltransferase		73.9301	102.724	-0.47454	0.042595
SCO3149	dimethyladenosine transferase		108.378	167.772	-0.630432	0.00117382
SCO3165	Hypothetical protein		41.0275	102.822	-1.32549	0.000259887
SCO3169	Uncharacterized protein		15.4844	43.6875	-1.49641	0.0128574
SCO3174	Putative exodeoxyribonuclease (EC 3 1 11 2) (Putative secreted protein)		100.668	142.758	-0.503965	0.00986637
SCO3182	UTP--glucose-1-phosphate uridylyltransferase (EC 2 7 7 9) (UDP-glucose pyrophosphorylase)		846.034	1182.39	-0.482924	0.00574206
SCO3183	5-formyltetrahydrofolate cyclo-ligase (EC 6 3 3 2)		40.6172	62.7202	-0.626841	0.00641968
SCO3185	potassium/proton antiporter		70.041	28.5525	1.29458	0.000259887
SCO3190	Large-conductance mechanosensitive channel		144.638	209.562	-0.53493	0.00710733
SCO3194	Putative lipoprotein harbouring L.D-transpeptidases domain: cd13432		200.463	103.063	0.959804	0.000259887
SCO3196	Fructose-specific permease		220.941	336.397	-0.606507	0.000259887
SCO3197	1-phosphofructokinase		113.232	184.851	-0.707089	0.0335733
SCO3198	Putative deoR-family transcriptional regulator		313.777	556.366	-0.826297	0.000259887
SCO3203	Phosphinothricin N-acetyltransferase (PPT N-acetyltransferase) (EC 2 3 1 183)		47.82	76.0331	-0.669012	0.0052185
SCO3204	Uncharacterized protein		7.29067	12.1781	-0.740167	0.0393481
SCO3206	Putative transmembrane efflux protein		48.5101	33.0509	0.553595	0.00503986
SCO3207	Putative tetR-family transcriptional regulator (Fragment)		175.692	123.951	0.503278	0.00970784
SCO3261	Putative ATP-binding protein		135.87	203.275	-0.581204	0.00939784
SCO3269	Putative gntR-family regulator		65.3926	47.3108	0.466959	0.03756
SCO3275	merR family transcriptional regulator		73.2177	119.168	-0.70273	0.00200261
SCO3279	Putative integral membrane efflux protein		2.40429	8.09957	-1.75223	0.0156225
SCO3281	Uncharacterized protein		5.08452	38.0694	-2.90445	0.000259887
SCO3282	precorrin-8X methylmutase		31.4461	48.554	-0.626711	0.0112638
SCO3283	cobalt-precorrin-6x reductase		37.5643	56.0311	-0.576866	0.00986637
SCO3286	putative secreted protin		16.612	7.75345	1.09932	0.000259887
SCO3287	serine/arginine rich protein		24.0492	9.29887	1.37086	0.000259887
SCO3288	Possible integral membrane protein		2.02999	8.96285	-2.14249	0.00220373
SCO3292	Uncharacterized protein		115.341	173.968	-0.59292	0.00180086
SCO3298	Putative oxidoreductase		52.8837	106.786	-1.01383	0.000259887
SCO3299	Uncharacterized protein		117.99	369.252	-1.64594	0.000259887
SCO3300	Putative secreted serine-rich protein		249.116	321.919	-0.369877	0.0446875
SCO3301	Putative secreted protein		392.961	535.184	-0.445647	0.0130148
SCO3302	Putative integral membrane protein		94.2127	144.312	-0.615195	0.000958067
SCO3304	Arginyl-tRNA synthetase		287.349	373.899	-0.379844	0.0403147
SCO3305	Putative membrane protein		49.3096	106.432	-1.10999	0.000259887
SCO3311	Aminolevulinic acid dehydratase		545.723	325.242	0.746656	0.000259887
SCO3323	BldN		14.7149	44.5955	-1.59963	0.000259887
SCO3324	Hypothetical protein		49.0689	85.8018	-0.8062	0.000259887
SCO3329	Uncharacterized protein		12.9276	22.6098	-0.806494	0.00449688
SCO3333	Putative hydrolase		113.968	156.059	-0.45346	0.022471
SCO3340	Uncharacterized protein		3.21198	6.4245	-1.00012	0.0370633
SCO3342	Putative glycine-rich secreted protein		110.858	62.3058	0.83127	0.000259887
SCO3344	Putative serine/threonine protein kinase		178.232	136.253	0.387471	0.0361236
SCO3351	DNA repair protein RadA		267.979	166.906	0.683086	0.000259887
SCO3356	ECF sigma factor		636.674	438.745	0.53717	0.00240818
SCO3360	Hypothetical protein		32.8919	72.5634	-1.14151	0.000259887
SCO3366	Exporter		150.899	61.2714	1.3003	0.000259887
SCO3367	TetR family transcriptional regulator		281.76	189.415	0.572919	0.00260533
SCO3368	Putative peptidase (Putative secreted protein)		66.6227	94.2646	-0.500702	0.017107
SCO3373	Clp-family ATP-binding protease AAA+ ATPases		2008.45	1300.86	0.626616	0.00180086
SCO3385	L-allo-threonine aldolase		14.9715	39.5143	-1.40016	0.000259887
SCO3388	TmrB-like protein		34.382	53.8049	-0.646086	0.00826578
SCO3389	two component system response regulator		46.2065	75.274	-0.704056	0.000958067
SCO3390	two component sensor kinase		84.7652	119.192	-0.49174	0.00726517
SCO3396	Putative membrane protein		126.851	96.4295	0.395593	0.0405464
SCO3411	Possible membrane protein		106.496	161.635	-0.601939	0.0382356
SCO3418	ABC transporter ATP-binding protein		14.1596	6.49266	1.1249	0.00318685
SCO3420	Aldehyde dehydrogenase		98.3301	73.999	0.410128	0.0311158
SCO3421	hypothetical protein		102.706	60.3955	0.766011	0.000259887
SCO3424	BldB homologue		256.96	405.071	-0.656631	0.00260533
SCO3434	DNA polymerase I		55.3203	31.9332	0.792751	0.000259887
SCO3435	Putative transcriptional regulator		20.5689	9.68155	1.08715	0.000737332
SCO3443	Putative pyridine nucleotide-disulphide oxidoreductase		26.4463	37.8083	-0.515637	0.0160549
SCO3447	Putative transcriptional regulatory protein		64.0869	106.012	-0.726127	0.000259887
SCO3452	methyltransferase		14.4303	21.8543	-0.598819	0.0210861
SCO3494	sugar kinase		5.78376	9.66643	-0.740975	0.0396836
SCO3501	Uncharacterized protein		9.19748	6.14164	0.582615	0.0414518
SCO3506	LacI family transcriptional regulator		108.502	146.009	-0.428338	0.0245652
SCO3517	Putative ATP-binding protein		12.793	18.1056	-0.501079	0.0438223
SCO3540	Proteinase (Putative secreted protein)		8.16936	12.2322	-0.582388	0.0274866
SCO3559	oxidoreductase		230.974	114.13	1.01705	0.000259887
SCO3560	Putative ATP-binding protein		53.8164	73.4518	-0.448754	0.028025
SCO3563	Acetyl-coenzyme A synthetase (AcCoA synthetase) (Acs) (EC 6 2 1 1)		94.528	42.2238	1.16268	0.000259887
SCO3570	Putative membrane protein		478.064	360.437	0.407457	0.0414518
SCO3579	WblA		232.902	319.033	-0.453981	0.0255165
SCO3588	Uncharacterized protein		4.61398	8.25002	-0.838385	0.0217437
SCO3590	Putative two-component system response regulator		22.8407	43.3428	-0.924183	0.00449688
SCO3592	Putative membrane protein		7.92048	20.8087	-1.39353	0.000259887
SCO3593	Uncharacterized protein		4.69748	9.39697	-1.00031	0.00486501
SCO3594	Putative D-lactate dehydrogenase		1.97544	9.16084	-2.21331	0.000259887
SCO3595	Putative D-alanine--D-lactate ligase (EC 6.3.2.-) (Vancomycin resistance-like protein)		11.7361	27.87	-1.24776	0.000259887
SCO3596	D-alanyl-D-alanine dipeptidase (D-Ala-D-Ala dipeptidase) (EC 3.4.13.22)		8.68279	20.3916	-1.23175	0.0187024
SCO3597	Putative hydrolase		12.8793	23.205	-0.849378	0.00299871
SCO3604	Putative membrane protein		9.85821	29.9143	-1.60144	0.0069334
SCO3607	secreted protein		18.9338	6.4245	1.55931	0.000259887
SCO3608	hypothetical protein		66.2374	19.1007	1.79402	0.000259887
SCO3610	Putative peptide hydrolase		106.508	82.1324	0.374937	0.0450359
SCO3612	Putative membrane protein		265.753	193.531	0.457524	0.0246724
SCO3613	Putative RNA polymerase sigma factor		284.087	169.308	0.746682	0.0447978
SCO3615	Aspartate kinase		883.985	631.626	0.484951	0.0195883
SCO3622	Putative aminotransferase		89.9641	119.461	-0.409123	0.0307273
SCO3623	Putative transcriptional regulator		34.397	54.1304	-0.654156	0.00432381
SCO3625	Uncharacterized protein		200.759	143.389	0.48553	0.0429336
SCO3629	Adenylosuccinate synthetase		715.134	512.573	0.480456	0.00776987
SCO3631	Uncharacterized protein		104.613	490.183	-2.22826	0.000259887
SCO3644	Putative lipase/esterase		61.622	89.978	-0.546126	0.00624835
SCO3650	Orotate phosphoribosyltransferase (OPRT) (OPRTase) (EC 2 4 2 10)		276.292	209.289	0.4007	0.0417142
SCO3651	hypothetical protein		132.342	80.9845	0.708548	0.000259887
SCO3656	Uncharacterized protein		2.67309	9.55001	-1.837	0.00641968
SCO3660	Uncharacterized protein		54.7095	38.0824	0.522669	0.00574206
SCO3661	clpB ATP-dependent protease ATP-binding subunit		440.554	182.829	1.26883	0.000259887
SCO3662	Hypothetical protein		528.119	177.965	1.56927	0.000259887
SCO3663	hypothetical protein		865.319	279.326	1.63128	0.000259887
SCO3668	Helix-Turn-Helix DNA binding domain of HspR-like transcription regulators heat shock protein		1044.96	590.271	0.824	0.000259887
SCO3669	chaperone protein DnaJ		1758.78	1078.81	0.705135	0.000259887
SCO3670	heat shock protein GrpE		2468.63	985.499	1.32479	0.0154726
SCO3671	molecular chaperone DnaK		3538.35	1954.74	0.856095	0.000259887
SCO3677	purine phosphoribosyltransferase		844.452	1142.81	-0.436493	0.0140638
SCO3678	Deoxycytidine triphosphate deaminase (dCTP deaminase) (EC 3 5 4 13)		1298.71	1808.41	-0.477643	0.00760788
SCO3682	delta fatty acid desaturase Contains TTA leucine codon		12.5044	18.7144	-0.58171	0.0414518
SCO3687	hypothetical protein		14.5209	25.2174	-0.796286	0.00939784
SCO3688	Uncharacterized protein		7.8538	19.8378	-1.33679	0.000259887
SCO3693	Uncharacterized protein		154.403	105.306	0.552108	0.00557113
SCO3704	Putative substrate-binding transport protein		94.4533	49.5877	0.929619	0.000259887
SCO3710	large integral membrane protein		12.248	8.10765	0.595191	0.0266604
SCO3712	Hydrolase		93.5987	63.338	0.563417	0.00397223
SCO3718	potassium-transporting ATPase subunit A		16.5024	28.4076	-0.7836	0.00926946
SCO3723	Putative regulatory protein		32.0194	20.8629	0.618007	0.00318685
SCO3726	Uncharacterized protein		22.0533	32.9975	-0.581362	0.0391127
SCO3737	Putative lipoprotein		33.3166	20.2081	0.72131	0.0277683
SCO3748	Cold shock protein		11336.2	6985.02	0.698596	0.000259887
SCO3775	Uncharacterized protein		5.02671	10.9607	-1.12466	0.00200261
SCO3778	Threonine--tRNA ligase (EC 6.1.1.3)		4.37443	11.6696	-1.41559	0.000259887
SCO3788	Uncharacterized protein		9.29748	24.9105	-1.42184	0.00220373
SCO3790	Uncharacterized protein		34.5845	25.2467	0.45403	0.0281712
SCO3811	Putative D-alanyl-D-alanine carboxypeptidase		281.383	124.294	1.17878	0.000259887
SCO3815	bkdC1		379.187	276.257	0.456897	0.0122352
SCO3816	branched-chain alpha keto acid dehydrogenase E1 beta subunit		387.887	264.032	0.554925	0.00117382
SCO3817	branched-chain alpha keto acid dehydrogenase E1 alpha subunit		242.305	166.104	0.544738	0.00180086
SCO3818	Putative two-component system response transcriptional regulator		104.253	63.2147	0.721751	0.000259887
SCO3822	hypothetical protein		1316.7	921.473	0.514909	0.00377609
SCO3824	Putative ABC-transporter ATP-binding component		17.8925	46.3117	-1.37202	0.000259887
SCO3854	Cell division protein CrgA		332.017	453.107	-0.448594	0.0389787
SCO3859	Putative DNA-binding protein		104.49	70.9092	0.559316	0.0111067
SCO3862	hypothetical protein		3579.13	2652.5	0.432256	0.0162106
SCO3867	Putative ferredoxin		84.631	26.4557	1.67761	0.00432381
SCO3870	Putative integral membrane protein		516.068	362.912	0.507943	0.0367003
SCO3873	DNA topoisomerase (ATP-hydrolyzing) (EC 5.99.1.3) chain A		879.239	1219.47	-0.471932	0.0125655
SCO3877	6-phosphogluconate dehydrogenase-like protein . Pentose phosphate pathway		1993.28	1430.08	0.479048	0.00792661
SCO3879	chromosomal replication initiation protein. AAA+ ATPase		96.977	124.985	-0.366039	0.0491617
SCO3880	50S ribosomal protein L34		5503.75	10403.9	-0.918639	0.000259887
SCO3881	Ribonuclease P protein component (RNase P protein) (RNaseP protein) (EC 3 1 26 5) (Protein C5)		1332.66	1999.01	-0.584981	0.00970784
SCO3887	ParB		339.348	256.584	0.403335	0.0314757
SCO3888	Orf205		137.878	85.4758	0.689805	0.000958067
SCO3891	Putative membrane protein		63.6421	46.3635	0.456992	0.0387264
SCO3896	Putative RNA nucleotidyltransferase		243.168	369.433	-0.60336	0.000259887
SCO3899	Inositol phosphate metabolism		3884.03	2870.38	0.436315	0.0248228
SCO3900	Putative transcriptional regulator		2365.21	1593.26	0.569991	0.00159138
SCO3912	beta-lactamase		25.4554	52.4561	-1.04314	0.000259887
SCO3915	Putative transmembrane efflux protein		6.50545	12.9437	-0.992532	0.00117382
SCO3916	Uncharacterized protein		29.8855	64.3321	-1.10609	0.000259887
SCO3917	hypothetical protein		38.3574	96.0831	-1.32478	0.000259887
SCO3929	Uncharacterized protein		108.417	59.1147	0.875005	0.000259887
SCO3944	Putative phenylalanine aminotransferase (EC 2 6 1 -)		281	152.43	0.882426	0.000259887
SCO3945	Cytochrome oxidase subunit I. cydA		1425.67	707.322	1.0112	0.000259887
SCO3946	Cytochrome oxidase subunit II. cydB		609.203	174.735	1.80176	0.000259887
SCO3947	Putative ABC transporter		266.392	72.0035	1.88741	0.000259887
SCO3948	Putative two component sensor		38.3043	21.059	0.863069	0.000259887
SCO3953	Probable RNA 2'-phosphotransferase (EC 2.7.1.-)		29.2914	115.459	-1.97883	0.000259887
SCO3956	ABC transporter ATP-binding protein		311.097	434.93	-0.483421	0.00624835
SCO3975	Putative regulator		119.91	57.1131	1.07005	0.000259887
SCO3999	Putative lipoprotein		36.0373	12.5849	1.5178	0.000259887
SCO4000	Uncharacterized protein		37.6221	14.0105	1.42508	0.00240818
SCO4001	Uncharacterized protein		18.3992	5.66475	1.69956	0.000259887
SCO4003	Uncharacterized protein		35.2485	61.5151	-0.803376	0.00659323
SCO4011	Putative integral membrane protein		191.393	85.5944	1.16095	0.000259887
SCO4012	Putative integral membrane protein		89.9253	26.2726	1.77517	0.00240818
SCO4015	hypothetical protein with TTA leucine codon. Possible target for bldA		40.7865	16.1937	1.33266	0.000259887
SCO4016	putative hydrolase		28.9286	14.6713	0.979495	0.000259887
SCO4028	Uncharacterized protein		109.652	258.959	-1.23979	0.000259887
SCO4029	Uncharacterized protein		33.5836	93.5475	-1.47794	0.000259887
SCO4030	hypothetical protein		7.15207	16.6103	-1.21565	0.0172605
SCO4034	RNA polymerase sigma factor sigN		287.814	141.13	1.02811	0.000259887
SCO4049	Putative antibiotic binding protein		11.0376	17.9955	-0.705219	0.0175261
SCO4050	Putative acetyltransferase		10.7635	29.9124	-1.47459	0.0270451
SCO4055	Putative alcohol dehydrogenase		15.7169	37.9413	-1.27146	0.000259887
SCO4068	phosphoribosylamine--glycine ligase		98.9234	132.149	-0.417786	0.0269211
SCO4069	SarA		29.9364	21.0189	0.510213	0.0127118
SCO4070	Uncharacterized protein		20.8012	8.82081	1.23768	0.000259887
SCO4076	LSR2-like protein		268.294	182.342	0.557164	0.0108065
SCO4081	putative transcriptional regulator		87.3581	62.0266	0.494055	0.0387264
SCO4086	Amidophosphoribosyltransferase (ATase) (EC 2 4 2 14)		1208.59	1579.81	-0.386427	0.0402149
SCO4091	BldC		1755.83	1289.45	0.445399	0.0182429
SCO4092	ATP-dependent helicase		127.593	238.656	-0.903386	0.000259887
SCO4096	ATP-dependent RNA helicase DEADc. DEAD-box helicases		380.231	520.976	-0.454339	0.0117372
SCO4098	Acetyltransferase		72.7186	106.527	-0.550821	0.0069334
SCO4104	UPF0126 membrane protein SCO4104		1.53417	5.79085	-1.91631	0.0182429
SCO4105	Uncharacterized protein		14.6518	30.7198	-1.06809	0.0162106
SCO4107	Putative integral membrane protein		55.197	25.991	1.08658	0.000259887
SCO4109	oxidoreductase		69.2971	99.6881	-0.524628	0.00624835
SCO4111	tRNA (guanine-N(7)-)-methyltransferase (EC 2 1 1 33)		96.2444	160.017	-0.733454	0.000259887
SCO4113	Uncharacterized protein		231.395	86.9481	1.41213	0.000259887
SCO4114	sporulation associated protein		83.3146	32.6014	1.35364	0.000259887
SCO4115	Putative secreted protein		64.5488	45.0203	0.519814	0.00557113
SCO4118	AtrA		70.2457	47.0622	0.577843	0.00590182
SCO4120	Uncharacterized protein		51.5499	36.2714	0.507138	0.00926946
SCO4121	Putative integral membrane protein		151.031	91.3958	0.72464	0.000259887
SCO4122	Putative MarR-family transcriptional regulator		730.354	459.888	0.667312	0.000259887
SCO4125	Acetyltransferase		47.4701	151.92	-1.67822	0.000259887
SCO4132	Putative secreted transglycosylase		88.1015	62.1476	0.503469	0.00970784
SCO4141	Phosphate transport system permease protein		16.6569	8.79471	0.921415	0.0167993
SCO4142	PstS regulatory protein		105.66	57.3705	0.881043	0.000259887
SCO4145	ppk polyphosphate kinase		19.5094	13.5366	0.527304	0.0134906
SCO4152	5.-nucleotidase		38.4182	27.9754	0.457628	0.0253894
SCO4153	Uncharacterized protein		60.2669	33.3308	0.85451	0.00414585
SCO4157	Protease		45.8399	30.3188	0.596393	0.00659323
SCO4159	Transcriptional regulatory protein GlnR		223.828	117.328	0.931847	0.000259887
SCO4165	Hypothetical protein		783.54	490.179	0.676699	0.000259887
SCO4174	Hypothetical protein		9.98076	90.261	-3.17688	0.000958067
SCO4175	Hypothetical protein		7.49468	84.5517	-3.4959	0.000259887
SCO4184	amfC aerial mycelium formation protein		107.187	76.7406	0.482072	0.0197275
SCO4186	hypothetical protein		83.9624	185.077	-1.14031	0.000259887
SCO4187	hypothetical protein		436.211	233.722	0.900233	0.000958067
SCO4195	ATP/GTP binding protein		18.4817	10.741	0.782969	0.000502329
SCO4196	Putative organophosphate acid anhydrase		53.079	29.8486	0.830479	0.000259887
SCO4198	DNA-binding protein		445.165	83.149	2.42057	0.000259887
SCO4199	Hypothetical protein		607.193	111.873	2.44029	0.000259887
SCO4200	Putative membrane protein		391.587	232.766	0.75045	0.000259887
SCO4201	Uncharacterized protein		60.7738	86.3283	-0.506383	0.00726517
SCO4204	D-inositol 3-phosphate glycosyltransferase (EC 2 4 1 250)		23.612	36.1959	-0.616307	0.0472133
SCO4208	Putative integral membrane transport protein		14.5964	23.3125	-0.675495	0.00449688
SCO4213	Methyl-specific restriction system?		20.3825	10.3302	0.98046	0.000259887
SCO4215	GntR family regulatory protein		202.15	152.279	0.408709	0.0319139
SCO4218	Putative small hydrophilic protein		158.425	92.1671	0.78148	0.037815
SCO4222	Uncharacterized protein		80.2802	414.526	-2.36834	0.000259887
SCO4223	AraC family transcription regulator		55.5639	169.699	-1.61076	0.000259887
SCO4224	hypothetical protein		93.7953	50.8895	0.882146	0.000259887
SCO4225	Putative integral membrane protein		352.276	121.045	1.54116	0.000259887
SCO4227	Uncharacterized protein		123.004	61.2317	1.00636	0.00240818
SCO4228	Phosphate-specific transport system accessory protein PhoU		95.046	63.8765	0.573341	0.00574206
SCO4230	Putative response regulator		225.049	172.624	0.382602	0.0482386
SCO4231	Lipoprotein		1247.24	910.181	0.45452	0.0106525
SCO4232	Transcriptional factor		8039.27	5778.38	0.476399	0.0128574
SCO4237	Hypothetical protein		38.4902	54.3392	-0.4975	0.0120695
SCO4238	guanyltransferase		112.086	150.637	-0.426471	0.0304672
SCO4239	small membrane protein		26.4138	54.7158	-1.05067	0.000502329
SCO4242	hypothetical protein		34.2878	6.63358	2.36983	0.000259887
SCO4243	putative secreted protein		17.621	4.65936	1.91909	0.0489894
SCO4244	hypothetical protein		36.4172	9.36544	1.9592	0.000259887
SCO4245	Hypothetical protein		57.2241	25.411	1.17117	0.0265354
SCO4246	Hypothetical protein		64.4674	13.5711	2.24803	0.000259887
SCO4247	Putative peptidoglycan binding domain		98.1432	18.4491	2.41134	0.000259887
SCO4248	Hypothetical protein		72.2109	8.42431	3.09959	0.000259887
SCO4249	Uncharacterized protein		19.3723	2.62518	2.88351	0.000259887
SCO4250	Uncharacterized protein		103.976	11.1629	3.21946	0.000259887
SCO4251	Putative secreted protein		480.025	46.0925	3.38051	0.000259887
SCO4252	Putative phage tail protein		1266.2	94.8656	3.73847	0.000259887
SCO4253	Phage tail sheath protein		522.994	30.8979	4.08121	0.000259887
SCO4254	hypothetical protein		48.1212	12.1663	1.98378	0.000259887
SCO4255	Uncharacterized protein		52.8023	13.1691	2.00344	0.000259887
SCO4256	Hypothetical protein		134.084	14.4817	3.21084	0.000259887
SCO4257	Putative hydrolytic protein		68.4224	6.7009	3.35204	0.000259887
SCO4258	Putative hydrolytic protein		182.462	19.0703	3.2582	0.000259887
SCO4259	Putative AAA family ATPase		49.2727	8.97849	2.45624	0.000259887
SCO4260	Uncharacterized protein		216.404	27.5632	2.97291	0.000259887
SCO4264	aminoglycoside phosphotransferase		61.2933	125.63	-1.03538	0.000259887
SCO4265	Putative transport integral membrane protein		77.9613	9.39885	3.0522	0.000259887
SCO4266	Putative oxidoreductase		127.403	6.91959	4.20257	0.000259887
SCO4268	hypothetical protein		43.5621	27.9083	0.64238	0.00792661
SCO4278	Ribosome-associated protein. translation factor		57.4672	153.836	-1.42058	0.000259887
SCO4280	Putative reductase		122.043	43.0322	1.5039	0.000259887
SCO4281	Uncharacterized protein		190.191	70.3045	1.43576	0.000259887
SCO4284	N-acetylglucosamine-6-phosphate deacetylase		32.1648	15.275	1.07432	0.000259887
SCO4285	sugar kinase		30.0287	17.6936	0.763115	0.0167993
SCO4286	Solute-binding protein		378.131	246.17	0.619234	0.000259887
SCO4287	hypothetical protein		557.576	407.647	0.45185	0.0324787
SCO4289	Possible secreted protein		55.8177	33.9012	0.719388	0.00676212
SCO4290	Putative possible trehalose-phosphate synthase		33.1936	23.8505	0.476884	0.032719
SCO4291	Putative secreted protein		5.50488	13.3209	-1.27491	0.00260533
SCO4295	Cold shock protein		993.349	229.467	2.11401	0.000259887
SCO4303	transcriptional regulator		133.613	76.2252	0.809724	0.000259887
SCO4304	Putative oxidoreductase		43.0804	28.9021	0.575859	0.0201429
SCO4308	transcriptional regulator		23.2675	13.6073	0.773931	0.00414585
SCO4311	Predicted acetyltransferase		41.9576	97.594	-1.21786	0.000259887
SCO4316	DNA helicase (EC 3 6 4 12)		26.8849	52.7861	-0.973361	0.000259887
SCO4318	probable helicase (fragment)		193.968	300.59	-0.631979	0.000259887
SCO4332	Putative integral membrane ATPase		35.8964	48.3732	-0.430367	0.0246724
SCO4334	Putative integral membrane protein		43.1244	104.356	-1.27494	0.000259887
SCO4336	MarR-family protein		952.221	598.484	0.669982	0.000259887
SCO4337	integral membrane efflux protein		95.0841	65.225	0.543779	0.0052185
SCO4340	Putative integrase		61.8704	35.7963	0.789439	0.000259887
SCO4359	Putative ABC transport system ATP-binding protein		42.7265	19.2931	1.14705	0.000259887
SCO4363	Putative two component system response regulator		36.9033	56.9823	-0.626767	0.0276216
SCO4369	hypothetical protein		20.8202	13.0432	0.674688	0.00377609
SCO4372	hypothetical protein		48.5534	32.9755	0.55818	0.0245652
SCO4377	serine-threonine protein kinase		132.162	95.6421	0.466591	0.0128574
SCO4386	hypothetical protein		53.2902	74.451	-0.482422	0.033462
SCO4388	Putative citrate synthase		35.8269	66.9295	-0.901598	0.000259887
SCO4403	Formyltetrahydrofolate deformylase (EC 3 5 1 10) (Formyl-FH(4) hydrolase)		221.862	307.701	-0.471867	0.00861062
SCO4410	Anti-sigma factor antagonist		29.6984	47.8813	-0.689078	0.0312052
SCO4412	Histidine kinase-like ATPases		87.8129	167.381	-0.930634	0.000259887
SCO4415	hypothetical protein		31.0917	43.654	-0.489585	0.0356978
SCO4425	Sigma-like protein		1013.21	1852.51	-0.870553	0.000259887
SCO4432	Uncharacterized protein		23.7839	34.8845	-0.552602	0.0398166
SCO4436	Putative lyase		230.111	337.002	-0.550426	0.00503986
SCO4437	Putative sodium-coupled permease		8.81011	12.7441	-0.532598	0.0498873
SCO4442	hypothetical protein		79.6461	257.53	-1.69306	0.000259887
SCO4464	hydrolase		125.544	92.1926	0.445465	0.0323377
SCO4467	Uncharacterized protein		202.045	134.789	0.583972	0.0166682
SCO4471	possible secreted protein		178.676	123.096	0.53756	0.00377609
SCO4483	hypothetical protein		5.67554	14.1883	-1.32187	0.00624835
SCO4486	Uncharacterized protein		7.86314	15.8581	-1.01204	0.0373043
SCO4489	hypothetical protein		343.589	253.701	0.437551	0.0440802
SCO4498	Proton transport protein		218.934	393.937	-0.847469	0.000259887
SCO4509	Uncharacterized protein		1736.15	1197.66	0.535674	0.00200261
SCO4510	Uncharacterized protein		228.345	155.697	0.55247	0.00743311
SCO4524	Putative membrane protein		201.69	267.596	-0.407915	0.032719
SCO4526	Uncharacterized protein		98.3253	137.597	-0.484809	0.0214454
SCO4527	Putative integral membrane protein		60.751	89.1478	-0.553291	0.00557113
SCO4529	integral membrane protein		111.851	188.761	-0.754978	0.042708
SCO4530	Putative membrane protein		125.269	182.601	-0.54367	0.00743311
SCO4561	Hypothetical protein		1296.79	678.044	0.935488	0.000259887
SCO4570	NADH-quinone oxidoreductase subunit I 1 (EC 1 6 5 11)		35.5347	15.0787	1.23672	0.0119035
SCO4582	Uncharacterized protein		116.361	162.674	-0.483372	0.0190104
SCO4587	Hypothetical protein		87.846	52.6035	0.739817	0.000737332
SCO4588	Uncharacterized protein		43.613	31.7224	0.459254	0.0266604
SCO4595	oxidoreductase		63.5691	34.0243	0.901759	0.000259887
SCO4607	NADH dehydrogenase subunit NuoM2		87.7069	37.6041	1.2218	0.000259887
SCO4614	Nucleotide-binding protein		1132.85	1614.19	-0.51085	0.00338362
SCO4615	Integrase		4.59546	8.07878	-0.81393	0.0122352
SCO4630	hypothetical protein		46.6384	70.8497	-0.603243	0.00159138
SCO4635	50S ribosomal protein L33 2		25134.3	55038.6	-1.13079	0.000259887
SCO4640	TetR family transcriptional regulator		264.123	143.383	0.88134	0.000259887
SCO4646	Protein translocase subunit SecE		2996.28	4002.07	-0.417576	0.0212222
SCO4647	NusG		2157.02	2834.39	-0.393995	0.0393481
SCO4659	rpsL. 30S ribosomal protein S12		12037	8341.63	0.529071	0.00607898
SCO4671	Putative lysR-family regulatory protein		9.458	15.5055	-0.713168	0.0166682
SCO4676	hypothetical protein		2.1415	7.90565	-1.88426	0.000737332
SCO4677	Histidine kinase-like ATPases antagonistic regulator of sigma(F).		6.91247	46.9408	-2.76357	0.000259887
SCO4683	Glutamate dehydrogenase		103.341	74.0504	0.480829	0.00792661
SCO4684	Cold shock protein		12447	6339.32	0.973401	0.000259887
SCO4685	DEAD-box RNA helicase		146.666	222.5	-0.601269	0.000502329
SCO4686	Uncharacterized protein		494.354	817.82	-0.72624	0.000259887
SCO4687	hypothetical protein		522.384	1051.72	-1.00957	0.000259887
SCO4689	Uncharacterized protein		5.63121	27.6481	-2.29566	0.00180086
SCO4692	hypothetical protein		74.4884	120.176	-0.690064	0.000958067
SCO4696	Uncharacterized protein		26.6777	40.7564	-0.611395	0.03756
SCO4699	Putative Rhs protein		60.2161	92.0117	-0.611668	0.00338362
SCO4702	50S ribosomal protein L3		11135	7291.72	0.610768	0.00117382
SCO4703	50S ribosomal protein L4		7098.82	3858.3	0.879612	0.000958067
SCO4704	50S ribosomal protein L23		11379.7	5043.42	1.17399	0.000259887
SCO4705	50S ribosomal protein L2		7462.44	3493.61	1.09493	0.000259887
SCO4706	30S ribosomal protein S19		6529.88	3576.54	0.868491	0.000259887
SCO4707	rplV. 50S ribosomal protein L22		7449.6	3305.14	1.17245	0.00220373
SCO4708	30S ribosomal protein S3		6294.7	2317.08	1.44183	0.000259887
SCO4709	rplP 50S ribosomal protein L16		8487.29	4029.68	1.07464	0.000259887
SCO4710	50S ribosomal protein L29		9418.28	3977.06	1.24376	0.0213293
SCO4711	30S ribosomal protein S17		16438.5	5126.36	1.68107	0.000259887
SCO4712	50S ribosomal protein L14		10529.7	4397.31	1.25978	0.000259887
SCO4713	50S ribosomal protein L24		10740.3	4680.34	1.19835	0.000259887
SCO4714	50S ribosomal protein L5		6197.73	3870.48	0.679229	0.00414585
SCO4715	30S ribosomal protein S14		6487.54	4053.48	0.678512	0.000259887
SCO4716	30S ribosomal protein S8		8947.12	5553.88	0.687927	0.000259887
SCO4717	rplF. 50S ribosomal protein L6		10100.5	6574.62	0.619442	0.000958067
SCO4718	50S ribosomal protein L18		10607.4	7078.07	0.583637	0.00260533
SCO4719	S5 ribosomal protein		14574.5	9057.47	0.686264	0.000958067
SCO4720	50S ribosomal protein L30		10659.7	7884.97	0.434989	0.0153294
SCO4721	50S ribosomal protein L15		18890.2	12510.3	0.594521	0.00159138
SCO4724	Methionine aminopeptidase (MAP) (MetAP) (EC 3 4 11 18) (Peptidase M)		188.225	293.159	-0.63923	0.000259887
SCO4725	Translation initiation factor IF-1		28691.7	19159.9	0.582541	0.000958067
SCO4732	Putative membrane protein		186.559	274.386	-0.556576	0.00220373
SCO4734	50S ribosomal protein L13		5114.22	7199.16	-0.493315	0.00809451
SCO4739	Lipoprotein		324.768	127.964	1.34367	0.000259887
SCO4740	Glutamine--fructose-6-phosphate aminotransferase [isomerizing] (EC 2 6 1 16)		56.6439	41.3802	0.452982	0.0182429
SCO4748	Hypothetical protein		13.0398	34.5513	-1.40582	0.0258036
SCO4754	Putative transcriptional regulator		40.0781	58.9923	-0.557713	0.00844498
SCO4761	co-chaperonin GroES		18181.3	11362.9	0.678122	0.000259887
SCO4762	GroEL1		5295.95	2421.01	1.12928	0.000259887
SCO4763	Uncharacterized protein		34.0513	47.8119	-0.489661	0.019151
SCO4764	dehydrogenase		37.3646	69.2511	-0.890166	0.000259887
SCO4765	Uncharacterized protein		43.3375	147.918	-1.77111	0.000259887
SCO4767	Transcriptional regulator WhiD (Transcriptional regulator WhiB3)		32.8561	64.1076	-0.964337	0.00240818
SCO4769	RNA polymerase sigma factor SigD		86.1574	121.666	-0.497881	0.0175261
SCO4781	Putative cholesterol oxidase		35.7933	15.2922	1.22689	0.000259887
SCO4782	hypothetical protein		258.576	73.4208	1.81633	0.000259887
SCO4783	Uncharacterized protein		103.049	38.2758	1.42883	0.000259887
SCO4788	Putative ntegral membrane protein		13.23	21.1626	-0.677709	0.00486501
SCO4794	Putative integral membrane protein		94.1035	153.467	-0.705609	0.015772
SCO4798	peptidase		95.3608	134.742	-0.49873	0.00414585
SCO4802	hypothetical protein		34.0119	16.9525	1.00454	0.000259887
SCO4803	Uncharacterized protein		29.7631	7.53132	1.98255	0.000259887
SCO4804	Hypothetical protein		24.8345	8.38728	1.56607	0.000259887
SCO4806	Putative secreted protein		41.9976	70.3403	-0.744046	0.000259887
SCO4809	Succinyl-CoA synthetase (TCA cycle)		4389.71	3203.3	0.454567	0.0173976
SCO4810	Uncharacterized protein		18.1197	12.2026	0.57037	0.0428209
SCO4851	hypothetical protein		10.9925	5.17798	1.08606	0.0396836
SCO4852	hypothetical protein		35.0533	8.48071	2.0473	0.000259887
SCO4857	Putative succinate dehydrogenase membrane subunit		444.111	574.735	-0.371979	0.0474468
SCO4858	Putative succinate dehydrogenase membrane subunit		570.539	860.248	-0.592428	0.000502329
SCO4860	Putative secreted hydrolase		20.2062	35.3719	-0.807811	0.000259887
SCO4867	hypothetical protein		26.8066	44.0957	-0.718049	0.00449688
SCO4880	Putative transferase with CMP-N-acetylneuraminic acid synthetase domain: cd02513		5.90903	3.33236	0.826374	0.0321965
SCO4881	Putative polysaccharide biosynthesis related protein		16.6377	9.85838	0.755033	0.0114203
SCO4883	peptidase		34.699	54.0484	-0.639356	0.00138204
SCO4890	Thymidine phosphorylase		105.365	142.706	-0.437657	0.0198664
SCO4894	Uncharacterized protein		68.9909	27.0909	1.3486	0.00260533
SCO4895	RNA polymerase factor sigma-69		79.2893	29.8463	1.40957	0.000259887
SCO4896	Putative transport integral membrane protein		23.0329	16.1449	0.512616	0.030857
SCO4901	Adenosine deaminase 1 (EC 3 5 4 4) (Adenosine aminohydrolase 1)		74.9223	44.6157	0.747844	0.000259887
SCO4903	Putative membrane protein		69.704	156.218	-1.16425	0.00138204
SCO4908	Putative RNA polymerase sigma factor		285.752	81.6356	1.80749	0.000259887
SCO4909	Putative ATP-binding protein		37.9223	56.5015	-0.575242	0.00939784
SCO4912	Putative aldehyde dehydrogenase		204.687	72.7427	1.49254	0.000259887
SCO4913	Putative aldehyde dehydrogenase		237.14	78.4987	1.595	0.000259887
SCO4914	Deoxyribose-phosphate aldolase		469.052	175.837	1.41551	0.000259887
SCO4916	Putative phosphomannomutase		90.5023	45.6957	0.985898	0.000259887
SCO4917	Purine nucleoside phosphorylase		386.841	248.65	0.637625	0.000259887
SCO4921	Putative acyl-CoA carboxylase complex A subunit		62.5232	93.2073	-0.576051	0.00138204
SCO4928	Adenylate cyclase (EC 4 6 1 1) (ATP pyrophosphate-lyase) (Adenylyl cyclase)		151.651	203.954	-0.427489	0.0218877
SCO4929	Putative membrane protein		54.2871	74.7923	-0.46228	0.0430634
SCO4942	Putative regulatory protein		46.6683	68.212	-0.547584	0.0140638
SCO4955	ATP/GTP-binding protein		249.372	160.905	0.632087	0.000259887
SCO4961	MarR family transcriptional regulator		68.0196	97.948	-0.526067	0.0206011
SCO4970	hypothetical protein		272.306	112.548	1.27468	0.0112638
SCO4974	Putative deaminase		43.1037	17.5137	1.29932	0.000259887
SCO4976	Uncharacterized protein		25.9652	52.5941	-1.01832	0.000259887
SCO4978	hypothetical protein		40.2344	56.1083	-0.479783	0.0431757
SCO4979	Phosphoenolpyruvate carboxykinase		13.8043	27.6934	-1.00443	0.000259887
SCO4982	Putative membrane protein		82.8374	185.778	-1.16523	0.00280088
SCO4986	D-aminoacylase		19.8062	9.40084	1.07509	0.000259887
SCO4987	D-amino acid deaminase		18.9984	6.89432	1.4624	0.000259887
SCO4989	IclR family transcriptional regulator		62.6343	32.9531	0.926539	0.00358064
SCO4991	Putative sugar transport integral membrane protein		7.43299	4.47224	0.732946	0.026785
SCO4992	hypothetical protein		304.438	427.646	-0.490272	0.00743311
SCO4993	metal ion transport protein		32.8481	51.1764	-0.63967	0.00159138
SCO4994	Hypothetical protein		55.7228	19.2372	1.53437	0.000259887
SCO5003	Chinitase A		1.91369	4.07619	-1.09086	0.00939784
SCO5020	Uncharacterized protein		23.4194	46.4987	-0.989487	0.000259887
SCO5024	Putative oxidoreductase		78.6277	117.574	-0.580457	0.00280088
SCO5025	transcriptional regulator		22.2684	39.5614	-0.829095	0.00432381
SCO5028	Putative ATP-binding protein		52.7705	38.9563	0.437875	0.0384892
SCO5031	AhpD. alkyl hydroperoxide reductase system hypothetical protein		2218.85	1479.88	0.584332	0.000502329
SCO5034	hypothetical protein		18.4229	13.5467	0.443553	0.0438223
SCO5047	fructose 1.6-bisphosphatase II		162.222	237.642	-0.550823	0.00260533
SCO5061	Translation-associated GTPase		404.409	572.305	-0.500969	0.00358064
SCO5093	Putative mini-circle protein		13.2181	4.69105	1.49453	0.00970784
SCO5101	Uncharacterized protein		360.028	133.433	1.43199	0.000259887
SCO5111	GTP-binding protein		496.069	712.742	-0.52284	0.00432381
SCO5112	BldKA		450.58	599.415	-0.41177	0.0226137
SCO5117	Putative peptide transport system secreted peptide-binding protein		6.83768	11.2214	-0.714667	0.0103219
SCO5137	ATP-binding protein conjugal transfer protein TrbL		29.4591	49.5316	-0.749635	0.00776987
SCO5147	RNA polymerase sigma factor SigE		404.76	650.122	-0.683644	0.00138204
SCO5148	hypothetical protein		147.568	248.815	-0.753688	0.0108065
SCO5155	Putative lipoprotein		50.1029	77.1642	-0.623037	0.00299872
SCO5157	Putative metal-transport protein		21.7809	39.6006	-0.862459	0.000259887
SCO5160	Uncharacterized protein		42.9165	86.1285	-1.00496	0.000259887
SCO5161	Uncharacterized protein		209.619	354.372	-0.757494	0.000259887
SCO5162	UPF0056 membrane protein		184.863	278.886	-0.593223	0.00200261
SCO5163	Uncharacterized protein		544.225	222.727	1.28893	0.000259887
SCO5169	Putative ATP-binding protein		7265.26	4271.67	0.766214	0.000259887
SCO5170	Putative tetR-family transcriptional regulator		290.2	217.389	0.416765	0.0299699
SCO5172	hydrolase		263.934	181.715	0.538496	0.00299872
SCO5173	Hypothetical protein		170.589	129.016	0.402975	0.0259412
SCO5174	transferase		4.17339	17.4927	-2.06746	0.000259887
SCO5181	Putative integral membrane protein		43.8294	62.743	-0.517556	0.00318685
SCO5183	Putative ATP-dependent DNA helicase		12.0535	18.3348	-0.605139	0.00280088
SCO5189	Uncharacterized protein		924.365	1586.91	-0.779685	0.000259887
SCO5190	wblC DNA-binding protein		60.7274	151.168	-1.31573	0.000259887
SCO5191	Hypothetical protein		78.4547	192.399	-1.29417	0.000259887
SCO5204	integral membrane protein		469.922	317.782	0.564385	0.00159138
SCO5216	ECF RNA polymerase sigma factor SigR (ECF sigma factor SigR)		451.677	616.642	-0.44914	0.0291532
SCO5218	hypothetical protein		17.3091	26.661	-0.623201	0.00676212
SCO5221	Polypeptide deformylase		373.895	574.758	-0.620322	0.000737332
SCO5224	Putative araC-family transcriptional regulator		120.684	182.446	-0.596234	0.00200261
SCO5225	Ribonucleotide-diphosphate reductase small chain		137.529	233.9	-0.766159	0.0371839
SCO5229	Putative permease		16.4672	23.5365	-0.515302	0.0241335
SCO5236	nagB glucosamine-6-phosphate deaminase		83.77	50.7898	0.721894	0.000502329
SCO5242	Putative integral membrane protein		161.537	260.27	-0.688141	0.000259887
SCO5243	SigH transcriptional regulator		161.122	217.208	-0.430926	0.0354233
SCO5245	Putative uncharacterized protein ushY (Uncharacterized protein)		173.437	249.371	-0.523883	0.0305843
SCO5249	Nucleotide-binding protein		4.80855	8.64453	-0.846186	0.00861062
SCO5254	SodN. superoxide dismutase		3304.21	1137.97	1.53784	0.000259887
SCO5257	Methyltransferase		89.9949	67.2304	0.42073	0.0458375
SCO5260	periplasmic binding protein		60.7268	88.3904	-0.541558	0.00826578
SCO5265	hypothetical protein		89.1742	57.4298	0.634828	0.000958067
SCO5281	kgd. part of alternative pathway from alpha-ketoglutarate to succinate		509.42	364.974	0.481063	0.00876648
SCO5285	ATP-dependent protease		89.0121	12.5965	2.82097	0.000259887
SCO5286	Putative secreted hydrolase		19.5832	8.6751	1.17467	0.000502329
SCO5308	Uncharacterized protein		1.15753	3.74813	-1.69512	0.0278908
SCO5309	Non-homologous end joining protein Ku		5.48818	10.6891	-0.961746	0.00557113
SCO5310	Uncharacterized protein		38.9629	63.228	-0.698465	0.00486501
SCO5351	Regulatory protein		135.681	82.8596	0.711474	0.000259887
SCO5355	Threonine synthase (EC 4 2 3 1)		189.91	134.459	0.498145	0.00726517
SCO5364	Serine hydroxymethyltransferase (SHMT) (Serine methylase) (EC 2.1.2.1)		8.60821	14.7678	-0.778671	0.00468561
SCO5369	F0F1 ATP synthase subunit B		3843.64	1820.24	1.07834	0.000259887
SCO5371	F0F1 ATP synthase subunit alpha		1333.58	962.03	0.47115	0.0100241
SCO5373	F0F1 ATP synthase subunit beta		1659.47	1077.88	0.622522	0.00876648
SCO5374	F0F1 ATP synthase subunit epsilon		2226.08	1478.32	0.590549	0.000502329
SCO5381	Hypothetical protein. Conversion of inactive cobalamins to AdoCbl for degradation		143.42	104.953	0.450505	0.0270451
SCO5384	Putative tetR-family transcriptional regulator		108.281	65.3123	0.729352	0.000502329
SCO5389	Hypothetical protein		127.647	43.526	1.55221	0.000259887
SCO5390	Alkanal monooxygenase		10.9943	26.7036	-1.28027	0.000259887
SCO5391	ATP/GTP-binding protein		94.1828	63.9827	0.557783	0.0468714
SCO5396	Intermediate filament-like protein		461.476	337.79	0.450129	0.010176
SCO5397	Scy. Large Ala/Glu-rich protein		201.779	111.619	0.854197	0.000259887
SCO5398	Hypothetical protein		98.3467	51.768	0.925817	0.000259887
SCO5399	Probable acetoacetyl-coA thiolase		58.5321	32.3158	0.856988	0.000259887
SCO5400	Putative transport system kinase		46.6626	31.5225	0.565887	0.0111067
SCO5405	MarR. Transcriptional regulator		428.441	201.469	1.08854	0.000259887
SCO5409	hypothetical protein		383.389	272.41	0.49303	0.0134906
SCO5418	Putative transcriptional regulator		18.9771	9.12855	1.0558	0.00240818
SCO5419	Thioredoxin domain-containing protein		455.093	298.177	0.60999	0.000259887
SCO5423	Pyruvate kinase Large allosteric enzyme		775.358	330.228	1.2314	0.000259887
SCO5424	Acetate kinase (EC 2 7 2 1) (Acetokinase)		71.2114	40.0469	0.830419	0.000259887
SCO5425	Phosphate acetyltransferase (EC 2 3 1 8) (Phosphotransacetylase)		36.3724	17.9849	1.01606	0.000259887
SCO5426	6-phosphofructokinase		132.613	93.1368	0.509795	0.00503986
SCO5439	DNA helicase (EC 3 6 4 12)		12.2897	20.9886	-0.772149	0.000259887
SCO5440	glycogen branching protein		3.07067	6.06209	-0.981261	0.00200261
SCO5451	ABC transporter		23.1087	43.0856	-0.898768	0.000737332
SCO5458	Putative lipoprotein		81.6772	53.0524	0.622514	0.00159138
SCO5459	Putative enoyl-coA hydratase		143.987	97.027	0.569484	0.00338362
SCO5460	AbaA-like regulatory protein		102.953	53.212	0.952167	0.000259887
SCO5462	Uncharacterized protein		13.7382	5.18021	1.40711	0.00117382
SCO5464	SCO5464 protein		2086.72	1352.28	0.625845	0.00159138
SCO5470	Serine hydroxymethyltransferase (SHMT) (Serine methylase) (EC 2 1 2 1)		442.306	257.41	0.780975	0.000259887
SCO5471	Glycine cleavage system H protein		479.62	302.067	0.667021	0.000502329
SCO5472	Aminomethyltransferase (EC 2 1 2 10) (Glycine cleavage system T protein)		151.965	115.069	0.401246	0.0321965
SCO5473	Putative ATP/GTP binding protein		16.9439	6.6587	1.34745	0.000958067
SCO5474	Uncharacterized protein		43.4202	26.3591	0.720066	0.00358064
SCO5476	Oligopeptide transport integral membrane protein		113.492	193.152	-0.767151	0.000259887
SCO5482	Uncharacterized protein		17.4986	10.5644	0.728031	0.00676212
SCO5483	transcriptional regulator		36.0538	17.8162	1.01696	0.000259887
SCO5487	Uncharacterized protein		47.9632	26.8099	0.839161	0.000259887
SCO5494	NAD-dependent DNA ligase LigA		56.2022	29.3698	0.936293	0.000259887
SCO5495	Putative phosphodiesterase		16.6239	11.7664	0.498585	0.0290081
SCO5499	aspartyl/glutamyl-tRNA amidotransferase subunit A		179.57	105.074	0.773144	0.000259887
SCO5500	Hypothetical protein		511.514	171.44	1.57707	0.00641968
SCO5501	aspartyl/glutamyl-tRNA amidotransferase subunit B		458.463	215.687	1.08786	0.000259887
SCO5512	Acetolactate synthase (EC 2 2 1 6)		30.9107	17.9119	0.787188	0.000259887
SCO5513	acetolactate synthase 3 regulatory subunit		29.8062	12.2533	1.28244	0.000259887
SCO5514	Ketol-acid reductoisomerase		267.476	153.822	0.79815	0.000259887
SCO5515	D-3-phosphoglycerate dehydrogenase		168.566	109.471	0.622768	0.00117382
SCO5530	Putative membrane protein		14.1813	28.4523	-1.00456	0.000259887
SCO5531	Putative integral membrane protein		4.82216	17.4994	-1.85955	0.000259887
SCO5535	Carboxyl transferase		557.493	814.085	-0.546226	0.00220373
SCO5547	Glutamyl-tRNA synthetase		178.275	120.74	0.562206	0.00607898
SCO5553	isopropylmalate isomerase large subunit		19.4089	12.7775	0.603106	0.0136593
SCO5554	3-isopropylmalate dehydratase small subunit (EC 4 2 1 33) (Alpha-IPM isomerase) (IPMI) (Isopropylmalate isomerase)		17.9259	10.4276	0.781643	0.026785
SCO5555	Uncharacterized protein		1384.07	764.899	0.855575	0.000259887
SCO5557	Uncharacterized protein		199.378	103.238	0.949531	0.000502329
SCO5558	Putative acyltransferase		247.234	134.036	0.883252	0.000259887
SCO5566	ATP-dependent DNA helicase RecG		19.943	11.8189	0.754782	0.000259887
SCO5571	50S ribosomal protein L32		3729.57	5122.52	-0.457845	0.0120695
SCO5575	transmembrane protein		51.4183	76.6163	-0.575368	0.00180086
SCO5581	hypothetical protein		26.7238	48.348	-0.855333	0.000502329
SCO5582	Nsda		6.42316	13.5214	-1.0739	0.000259887
SCO5583	Ammonium transporter		19.2383	5.78067	1.73467	0.000259887
SCO5589	Uncharacterized protein		5.48183	14.0254	-1.35532	0.000259887
SCO5593	Ribosome maturation factor RimM		53.6339	90.3564	-0.752481	0.0213293
SCO5595	50S ribosomal protein L19		2316.56	3485.81	-0.589505	0.000259887
SCO5601	Uncharacterized protein		185.466	120.577	0.621201	0.00809451
SCO5608	Uncharacterized protein		129.792	66.1777	0.97178	0.000259887
SCO5625	Elongation factor Ts		2244.74	1654.16	0.440453	0.0156225
SCO5632	Hypothetical protein		1033.57	514.132	1.00742	0.000259887
SCO5646	ABC-type solute binding lipoprotein		30.295	46.5848	-0.620781	0.00607898
SCO5650	Hypothetical protein		154.845	100.882	0.618152	0.00220373
SCO5651	Uncharacterized protein		22.8121	13.1128	0.798824	0.00180086
SCO5652	Uncharacterized protein		24.7098	13.0824	0.917454	0.0214454
SCO5655	Hypothetical protein		105.801	41.4341	1.35246	0.000259887
SCO5656	transcriptional regulatory protein		474.204	117.171	2.01689	0.000259887
SCO5657	aldehyde dehydrogenase		277.359	148.675	0.899596	0.000259887
SCO5659	Putative integral membrane protein		29.6377	17.4538	0.763889	0.0160549
SCO5660	Putative secreted peptidase		8.7702	5.1649	0.763871	0.02609
SCO5661	Uncharacterized protein		25.8758	16.0461	0.689378	0.0142038
SCO5662	Aminodeoxyfutalosine deaminase (AFL deaminase) (Aminofutalosine deaminase) (EC 3 5 4 40)		28.4609	14.5159	0.97135	0.000259887
SCO5664	hypothetical protein		314.48	196.789	0.676322	0.000259887
SCO5665	hypothetical protein		24.6099	14.0898	0.804592	0.0103219
SCO5681	Putative glycosyl transferase		69.7379	92.7446	-0.411319	0.0417142
SCO5705	Uncharacterized protein		1851.17	1063.81	0.799204	0.000259887
SCO5717	tyrosine-phosphorylated protein		46.0594	35.3133	0.383282	0.0472133
SCO5724	Uncharacterized protein		310.262	172.555	0.846436	0.000259887
SCO5725	ESAT-6-like protein		431.845	239.687	0.849358	0.000259887
SCO5727	Uncharacterized protein		57.9898	41.2209	0.492424	0.042595
SCO5729	Uncharacterized protein		83.6895	52.4913	0.672968	0.000259887
SCO5730	Uncharacterized protein		58.4667	29.1618	1.00353	0.000737332
SCO5731	Putative secreted serine protease		56.2629	36.7179	0.615703	0.00180086
SCO5732	Uncharacterized protein		75.7713	47.659	0.668903	0.00159138
SCO5734	ATP/GTP binding protein membrane protein. DNA segregation ATPase FtsK/SpoIIIE and related proteins		81.3827	50.0351	0.701782	0.000259887
SCO5736	30S ribosomal protein S15		3559.59	5952.67	-0.741825	0.000259887
SCO5749	Two-component regulator		426.227	285.925	0.575985	0.000502329
SCO5750	Cell division protein FtsK		57.6795	44.1035	0.387165	0.0418115
SCO5755	Uncharacterized protein		478.072	257.633	0.891908	0.000259887
SCO5756	similar to members of the Dps family		21.9438	40.4496	-0.882314	0.00318685
SCO5761	ATP-dependent DNA helicase		10.5739	5.53918	0.932758	0.000259887
SCO5765	Uncharacterized protein		5.01518	2.65956	0.915111	0.0491617
SCO5766	Uncharacterized protein		514.519	214.067	1.26516	0.000259887
SCO5769	rec A recombinase A		820.629	213.398	1.94318	0.000259887
SCO5770	recombination regulator RecX		315.265	57.3991	2.45746	0.000259887
SCO5771	Uncharacterized protein		55.5028	21.1951	1.38883	0.000259887
SCO5772	hypothetical protein		24.8057	9.17021	1.43565	0.00138204
SCO5776	Glutamate binding protein periplasmic solute-binding lipoprotein lipid attachment site		199.644	270.949	-0.440592	0.0185523
SCO5778	Two-component system regulator		7.25651	15.2085	-1.06753	0.0052185
SCO5787	tRNA-2-methylthio-N(6)-dimethylallyladenosine synthase (EC 2 8 4 3)		126.041	89.7276	0.490275	0.00926946
SCO5790	Hypothetical protein		177.392	98.2817	0.851943	0.000502329
SCO5791	tRNA dimethylallyltransferase (EC 2 5 1 75)		29.7898	44.4859	-0.578528	0.00926946
SCO5792	Putative transmembrane protein		60.6637	127.096	-1.06701	0.000259887
SCO5793	Diaminopimelate epimerase (DAP epimerase) (EC 5 1 1 7)		187.287	138.893	0.431276	0.0192912
SCO5797	Putative secreted protein		69.1465	38.3831	0.849186	0.000259887
SCO5798	Probable secreted protein		76.4681	49.6368	0.623448	0.000958067
SCO5803	probable SOS regulatory protein LexA.		218.544	132.186	0.725358	0.000259887
SCO5806	Hypothetical protein		152.865	76.6957	0.995045	0.000259887
SCO5810	Transmembrane efflux protein		64.0965	36.3697	0.817506	0.000259887
SCO5814	Uncharacterized protein		38.6575	59.2373	-0.615758	0.0109543
SCO5815	ATP-dependent DNA helicase		47.5323	33.6108	0.499984	0.0100241
SCO5822	DNA topoisomerase IV subunit B		218.428	148.808	0.553711	0.00220373
SCO5824	Putative two-component sensor		4.62494	9.27701	-1.00422	0.03756
SCO5826	Hypothetical protein		6.99958	27.8155	-1.99055	0.0127118
SCO5836	DNA topoisomerase IV subunit A		112.289	81.7497	0.457931	0.0200138
SCO5837	zinc protease		75.1137	31.7746	1.2412	0.000259887
SCO5838	protease		102.333	35.6924	1.51958	0.000259887
SCO5839	NlpD. Domain: COG0739		186.255	259.891	-0.480627	0.010176
SCO5840	Transcriptional regulator		41.678	60.2131	-0.530793	0.0202806
SCO5841	Phosphocarrier protein HPr (EC 2 7 11 -) (Histidine-containing protein)		395.688	231.768	0.771679	0.000502329
SCO5842	Hypothetical protein		191.853	95.6477	1.0042	0.000259887
SCO5843	Hypothetical protein		215.552	150.098	0.522131	0.0181169
SCO5854	Sulfurtransferase		43.8261	27.0115	0.698218	0.00200261
SCO5856	hypothetical protein		147.532	91.2598	0.692976	0.0287422
SCO5859	ferrochelatase		86.8609	56.0058	0.633131	0.00117382
SCO5860	SuhB protein probable extragenic suppressor protein		93.0639	54.4152	0.774213	0.000259887
SCO5862	Two-component regulator CutR . Transcriptional regulatory proteins		52.7651	72.3882	-0.456171	0.0444485
SCO5868	Deoxyuridine 5 -triphosphate nucleotidohydrolase (dUTPase) (EC 3 6 1 23) (dUTP pyrophosphatase)		789.34	498.26	0.663749	0.000259887
SCO5869	hypothetical protein SCO5869		556.248	400.176	0.475094	0.00776987
SCO5875	Possible potassium uptake protein		171.887	122.355	0.490386	0.0445592
SCO5900	Probable membrane protein involved in amino acid transporter		35.1395	48.3814	-0.461357	0.0194487
SCO5901	Uncharacterized RNA methyltransferase (EC 2 1 1 -)		84.7242	111.853	-0.400763	0.0383546
SCO5904	Uncharacterized protein		13.2046	23.9465	-0.858774	0.0393481
SCO5912	Probable secreted protease		7.27963	4.32794	0.750187	0.00590182
SCO5914	Probable transcriptional regulator		69.0342	49.5616	0.478089	0.0242848
SCO5916	Uncharacterized protein		7.14585	15.8641	-1.15059	0.0106525
SCO5921	Cold-shock domain protein		4989.1	1244.06	2.00372	0.000259887
SCO5929	Possible oxidoreductase		16.058	8.59116	0.902367	0.00641968
SCO5940	Transferase		65.1191	33.4459	0.961252	0.000259887
SCO5958	Putative ABC transporter ATP-binding protein SCO5958 (EC 3.6.3.-)		17.6216	27.3385	-0.633587	0.0313472
SCO5959	Cobalt transport integral membrane protein		5.46925	18.3452	-1.74598	0.00280088
SCO5960	Cobalt transport protein CbiN (Energy-coupling factor transporter probable substrate-capture protein CbiN) (ECF transporter S component CbiN)		29.0731	50.9863	-0.810427	0.0331827
SCO5961	Cobalt transport protein CbiM (Energy-coupling factor transporter probable substrate-capture protein CbiM) (ECF transporter S component CbiM)		5.48609	24.1033	-2.13538	0.000259887
SCO5966	Putative oxidase		0.542015	6.37636	-3.55633	0.000259887
SCO5972	Uncharacterized protein		7.40202	15.9426	-1.10689	0.000259887
SCO5973	Putative phosphatase		7.60581	19.0799	-1.32688	0.000259887
SCO5974	Putative integral membrane ion exchanger		1.21744	5.78315	-2.248	0.000259887
SCO5977	amino acid permease		7.58301	16.1135	-1.08743	0.00338362
SCO5978	Uncharacterized protein		27.6416	47.8756	-0.792449	0.0302191
SCO5979	Putative enoyl-CoA hydratase		1.74106	4.56769	-1.3915	0.0302191
SCO5980	Putative bifunctional hydroxylase/oxidoreductase		1.88232	3.44725	-0.872935	0.0383546
SCO5986	oxidoreductase		3.33154	6.49739	-0.963673	0.0395827
SCO5999	Aconitase A swivel domain		325.059	132.29	1.297	0.000259887
SCO6000	Uncharacterized protein		204.571	123.166	0.732005	0.00486501
SCO6009	Solute-binding protein. ABC_xylose_binding. Periplasmic xylose-binding component of the ABC-type transport		274.187	366.211	-0.417513	0.0232233
SCO6026	fatty acid oxidation complex alpha-subunit		81.2547	38.1213	1.09185	0.000259887
SCO6027	Acetyl-coa acetyltransferase (Thiolase)		80.7386	30.2899	1.41442	0.000259887
SCO6039	Putative flavoprotein oxidoreductase		29.4126	13.7181	1.10035	0.000259887
SCO6042	Hypothetical protein		407.234	293.769	0.471177	0.0104926
SCO6051	Putative iron-sulfur binding oxidoreductase		1.43769	10.4552	-2.86239	0.000259887
SCO6056	Putative secreted protein		12.0399	2.81843	2.09486	0.019151
SCO6059	Uncharacterized protein		67.9367	39.6345	0.777434	0.00138204
SCO6061	oxidoreductase		143.835	91.9941	0.644801	0.00338362
SCO6072	Uncharacterized protein		4.54206	2.64997	0.777372	0.0292605
SCO6074	single-stranded DNA-binding protein		143.341	14.0178	3.35413	0.000259887
SCO6075	hypothetical protein		388.642	35.8764	3.43734	0.000259887
SCO6079	putative signal transduction protein GarA		50.1735	30.7614	0.705801	0.00590182
SCO6084	DNA polymerase III subunit epsilon		61.3442	37.2152	0.721035	0.000958067
SCO6085	Uncharacterized protein		29.2242	20.4791	0.513015	0.0460737
SCO6097	Sulfate adenylyltransferase subunit 1 (EC 2 7 7 4)		17.9619	8.95864	1.00359	0.000259887
SCO6098	Sulfate adenylyltransferase (EC 2 7 7 4)		22.3031	12.7809	0.803255	0.0069334
SCO6099	Adenylylsulfate kinase		27.1092	15.4512	0.811059	0.0490756
SCO6102	Nitrite/sulphite reductase		34.0654	20.707	0.718189	0.00240818
SCO6104	Possible secreted protein		66.5168	29.0209	1.19663	0.000259887
SCO6106	Acyl-CoA dehydrogenase		12.2428	7.8653	0.638356	0.015772
SCO6108	Esterase		35.6835	19.1161	0.900469	0.000259887
SCO6109	probable secreted hydrolase		23.1026	12.5514	0.880205	0.000259887
SCO6115	Putative ROK family transcriptional regulator		4.82612	2.33112	1.04984	0.0182429
SCO6118	Putative AraC family transcriptional regulator		10.588	6.36177	0.734932	0.0311158
SCO6131	Putative carboxypeptidase		21.2003	9.78066	1.11608	0.000259887
SCO6133	Putative membrane protein		21.9626	10.8418	1.01845	0.0052185
SCO6134	Putative regulatory protein		26.628	11.4912	1.21242	0.0140638
SCO6136	Putative transmembrane protein		36.2699	19.0983	0.925327	0.00726517
SCO6148	hypothetical protein		125.129	78.6378	0.670125	0.000259887
SCO6149	Small ribosomal subunit biogenesis GTPase RsgA (EC 3.6.1.-)		18.0489	31.0993	-0.784971	0.000502329
SCO6152	Small hydrophobic protein (Putative membrane protein)		6.77479	18.8191	-1.47395	0.00861062
SCO6159	Putative gntR family transcriptional regulator		89.061	66.0457	0.43133	0.0369578
SCO6160	Putative SecDF protein-export membrane protein		2.49604	5.49429	-1.13829	0.00117382
SCO6162	Putative two-component system response regulator		4.38996	17.0135	-1.9544	0.000259887
SCO6163	Histidine kinase (EC 2.7.13.3)		4.08029	35.876	-3.13627	0.000259887
SCO6164	hypothetical protein		5.33724	40.2661	-2.9154	0.000958067
SCO6165	putative dnaK suppressor		4.8278	41.5123	-3.1041	0.000259887
SCO6166	Uncharacterized protein		5.5856	20.1086	-1.84803	0.000259887
SCO6167	Proline rich protein (Putative membrane protein)		7.87746	26.7003	-1.76106	0.000259887
SCO6173	Putative permease SC6C5.09		4.48551	7.44645	-0.731282	0.0246724
SCO6174	hypothetical protein		1.80531	10.2454	-2.50465	0.000259887
SCO6178	Putative deacetylase (Putative secreted protein)		103.58	62.8637	0.72045	0.000502329
SCO6188	Putative transferase		1.00156	6.6686	-2.73513	0.022471
SCO6191	Uncharacterized protein		0.898707	13.8803	-3.94905	0.000958067
SCO6196	AMP-binding domain-containing protein		10.4757	4.68603	1.16061	0.00468561
SCO6197	Putative secreted protein		154.274	24.9885	2.62616	0.000259887
SCO6198	Putative secreted protein		12.2608	7.01963	0.804585	0.000259887
SCO6199	Putative secreted esterase		4.69216	1.83883	1.35146	0.000259887
SCO6202	Uncharacterized protein		1.71508	4.88533	-1.51018	0.0447978
SCO6217	hypothetical protein		63.7266	36.9149	0.787692	0.000737332
SCO6218	Putative phosphoglycerate mutase		229.626	121.178	0.922162	0.000259887
SCO6219	Ser/Thr protein kinase		21.7662	14.5185	0.584199	0.00240818
SCO6220	hypothetical protein		10.9371	7.37272	0.568956	0.00468561
SCO6225	Putative secreted protein		99.2404	70.4789	0.493736	0.0396836
SCO6228	Uncharacterized protein		18.6414	40.2195	-1.10939	0.000259887
SCO6235	Uncharacterized protein		55.9668	24.2536	1.20638	0.0449259
SCO6239	Putative sigma factor		4.17418	12.081	-1.53317	0.000259887
SCO6262	helicase		18.6914	10.6678	0.809107	0.000958067
SCO6263	hypothetical protein		14.1005	6.92651	1.02555	0.00220373
SCO6264	Reductase		130.846	48.2813	1.43834	0.000259887
SCO6265	ScbR		124.531	42.9448	1.53595	0.000259887
SCO6267	putative transcriptional regulator		26.2814	14.4133	0.866647	0.00138204
SCO6268	histidine kinase		14.7559	3.82191	1.94893	0.000259887
SCO6269	Putative oxidoreductase beta-subunit		3.71563	0.627175	2.56667	0.0284754
SCO6270	Putative oxidoreductase alpha-subunit		7.2772	0.549652	3.7268	0.000259887
SCO6271	Putative acyl-CoA carboxylase complex A subunit		6.05094	0.557145	3.44103	0.000259887
SCO6272	Possible secreted FAD-binding protein		127.517	1.91668	6.05594	0.000259887
SCO6289	Putative secreted oxidoreductase		8.37043	2.55934	1.70953	0.00138204
SCO6312	Transcriptional regulator		146.543	100.943	0.537781	0.00641968
SCO6318	hypothetical protein		95.3059	57.0754	0.739697	0.000958067
SCO6319	lipoprotein		40.6181	23.1002	0.814218	0.00180086
SCO6320	transport integral membrane protein		133.24	38.6261	1.78639	0.000259887
SCO6327	Putative integral membrane protein		8.68211	3.35603	1.37129	0.0440802
SCO6331	Uncharacterized protein		1.10702	3.11123	-1.49081	0.0127118
SCO6334	transcriptional regulator		2.25097	1.24974	0.848921	0.0400822
SCO6339	3-oxoadipate enol-lactone hydrolase/4-carboxymuconolactone decarboxylase		26.7134	16.1537	0.725705	0.00138204
SCO6341	exonuclease		88.5513	46.3788	0.933048	0.000259887
SCO6342	Hypothetical protein		64.3194	32.877	0.968175	0.000259887
SCO6371	Putative integral membrane protein		2.83603	7.87416	-1.47325	0.00397223
SCO6373	Putative integral membrane protein		6.54008	14.7794	-1.17621	0.000259887
SCO6374	Putative sugar transferase		25.3636	45.7216	-0.850117	0.000259887
SCO6375	Putative secreted protein		26.3298	117.601	-2.15913	0.000259887
SCO6390	hypothetical protein		162.31	108.36	0.582914	0.00117382
SCO6405	Putative DNA recombinase		27.8443	17.6159	0.660508	0.00299872
SCO6407	Putative gamma-glutamyltranspeptidase (Putative secreted protein)		6.73961	16.8809	-1.32465	0.000259887
SCO6408	Clp protease ATP binding subunit		3.74236	29.9471	-3.00039	0.000259887
SCO6424	two-component system sensor protein histidine kinase		2.5783	12.8713	-2.31966	0.00280088
SCO6445	inositol monophosphatase		106.874	49.964	1.09695	0.000259887
SCO6449	dehydrogenase		21.2718	14.507	0.552195	0.0255165
SCO6456	Putative hydrolytic protein		76.9469	10.6217	2.85684	0.000259887
SCO6463	Uncharacterized protein		9.39664	16.4351	-0.806563	0.00939784
SCO6464	NAD-dependent protein deacetylase 2 (EC 3 5 1 -) (Regulatory protein SIR2 homolog 2)		29.8406	53.1535	-0.832887	0.000259887
SCO6471	Putative citratelyase		18.1403	9.48775	0.935063	0.00449688
SCO6473	Crotonyl CoA reductase		4.14326	1.85601	1.15856	0.0165364
SCO6476	Possible targets for bldA regulation		12.6349	6.77479	0.899166	0.0296942
SCO6477	Uncharacterized protein		29.479	16.6961	0.820179	0.0399494
SCO6478	hypothetical protein		66.7389	39.9801	0.739244	0.0213293
SCO6479	Putative secreted peptidase		4.22022	2.16347	0.963971	0.0197275
SCO6480	hypothetical protein		73.8677	12.1823	2.60016	0.000259887
SCO6481	Uncharacterized protein		41.204	5.78339	2.8328	0.000259887
SCO6482	fabG		318.657	154.624	1.04324	0.000259887
SCO6483	Putative efflux protein		21.541	13.8856	0.633491	0.00220373
SCO6484	Hypothetical protein		6.67065	3.9543	0.754405	0.00540442
SCO6486	ABC transport associated protein		59.6984	31.8737	0.905326	0.000737332
SCO6488	Putative acyl-peptide hydrolase		17.007	10.3102	0.722061	0.00240818
SCO6491	hypothetical protein		12.236	31.7514	-1.37569	0.0125655
SCO6492	Uncharacterized protein		4.09206	2.23047	0.875482	0.0167993
SCO6493	Uncharacterized protein		37.4683	18.1439	1.04618	0.010176
SCO6495	Putative dehydrogenase		15.0096	66.8105	-2.15419	0.000259887
SCO6496	Putative dehydrogenase		3.88159	35.0026	-3.17274	0.000259887
SCO6497	Transketolase A		1.05533	21.1525	-4.32506	0.000259887
SCO6498	Uncharacterized protein		0.662449	21.244	-5.0031	0.0202806
SCO6499	gas vesicle synthesis protein		33.9911	139.78	-2.03993	0.000259887
SCO6500	gas vesicle synthesis-like protein		13.8759	72.89	-2.39314	0.000259887
SCO6501	gas vesicle synthesis protein		11.013	66.7013	-2.5985	0.000259887
SCO6502	gas vesicle synthesis protein		12.9752	81.7088	-2.65474	0.0146957
SCO6503	Uncharacterized protein		9.05399	60.2115	-2.73341	0.000259887
SCO6504	hypothetical protein		6.29263	50.0727	-2.99229	0.000259887
SCO6505	Probable gas vesicle protein GvpJ 1		4.32344	45.2593	-3.38796	0.0142038
SCO6506	gas vesicle protein		4.17849	30.3719	-2.86168	0.000259887
SCO6508	Putative gas vesicle synthesis protein		4.25261	42.6669	-3.3267	0.000958067
SCO6512	ABC transporter ATP-binding protein		29.2478	69.2215	-1.24289	0.000259887
SCO6513	Uncharacterized protein		2.40251	43.5623	-4.18047	0.000259887
SCO6514	Uncharacterized protein		8.9943	92.1741	-3.35728	0.000259887
SCO6515	Putative protease		10.3981	253.757	-4.60906	0.000259887
SCO6516	Uncharacterized protein		5.90236	201.809	-5.09556	0.000259887
SCO6517	UvrA-like protein		5.5783	8.20263	-0.556262	0.0338375
SCO6519	Putative lyase		9.60142	18.8448	-0.972843	0.0300882
SCO6520	Putative RNA polymerase sigma factor		4.98391	16.4694	-1.72444	0.000259887
SCO6521	Putative secreted protein		2.03849	5.66698	-1.47508	0.00809451
SCO6527	Putative membrane protein		20.5812	14.5595	0.499362	0.0230915
SCO6528	Putative integral membrane transport protein		1.6983	3.2475	-0.935236	0.0490756
SCO6531	Putative ATP/GTP binding protein		785.561	351.518	1.16012	0.000259887
SCO6537	Conserved DNA-binding protein SC5C7.22c		41.0544	23.1781	0.824775	0.000502329
SCO6539	Uncharacterized protein		18.8928	10.2708	0.879283	0.00503986
SCO6542	Putative secreted glycosyl hydrolase		6.55301	4.17009	0.652081	0.0309997
SCO6564	3-oxoacyl-(acyl carrier protein) synthase III		45.1755	73.0457	-0.693259	0.000259887
SCO6570	Putative oxidoreductase		0.527244	2.98269	-2.50007	0.0153294
SCO6572	Putative glycosyl hydrolase (Putative secreted protein)		1.08686	1.93927	-0.835353	0.0292605
SCO6579	Uncharacterized protein		6.5645	3.66817	0.839626	0.0304672
SCO6590	Putative secreted esterase. trypsin domain: pfam00089		79.3824	21.7283	1.86924	0.000259887
SCO6591	Putative secreted protein		67.0883	22.3822	1.58371	0.000259887
SCO6592	Putative secreted protein		180.395	72.6887	1.31135	0.000737332
SCO6593	Uncharacterized protein		41.974	11.4219	1.87769	0.000259887
SCO6594	Putative secreted protein		12.0881	7.63445	0.662989	0.00939784
SCO6598	transcriptional regulator		69.9822	44.8055	0.643311	0.00138204
SCO6606	Uncharacterized protein		51.4367	26.3787	0.963428	0.000259887
SCO6609	Putative secreted protein		7.32264	3.16376	1.21073	0.00414585
SCO6614	Hypothetical protein		14.5182	7.10337	1.03129	0.000737332
SCO6618	Uncharacterized protein		126.089	49.3265	1.354	0.000259887
SCO6621	Uncharacterized protein		29.5608	20.4683	0.530296	0.0169533
SCO6622	ATP/GTP binding protein		34.4894	16.6695	1.04894	0.000259887
SCO6623	ATP/GTP binding protein		54.36	19.0149	1.51541	0.000259887
SCO6624	Putative membrane protein		21961	7936.82	1.46831	0.000259887
SCO6625	Uncharacterized protein		23.074	10.5024	1.13554	0.000259887
SCO6627	hypothetical protein		65.7931	41.7737	0.655342	0.00280088
SCO6631	Hypothetical protein		58.7718	36.167	0.70045	0.00159138
SCO6632	Uncharacterized protein		66.3591	36.5043	0.862229	0.000259887
SCO6633	Putative transcriptional regulator		17.0294	8.64532	0.978039	0.000259887
[truncated: 550 more rows]

## Sheet: SCO2730 Tn5062 q over 0.05
Table S1. Quantitative data of the SCO2730::Tn5062 mutant and the Wt80Cu transcriptomes during germination (10-hours), compared to the wild-type (Wt) strain.
b) SCO2730::Tn5062 mutant vs. Wt. Transcripts showing non-significant variations are shown (q-value higher than 0.05)
Averaged abundances (from two biological replicates) are shown as the log2 (SCO2730::Tn5062/Wt).
		ABUNDANCE		NORMALISED ABUNDANCE
SCO	FUNCTION	SCO2730::Tn5062	Wt	log2 (SCO2730::Tn5062 /Wt)	q_value
SCO0001	Uncharacterized protein	0	0	0	1
SCO0002	ttrA helicase-like gene	0	0.0230677		1
SCO0003	Putative DNA-binding protein	0	0	0	1
SCO0004	Uncharacterized protein	0	0	0	1
SCO0005	Putative transposase	0	0	0	1
SCO0006	Putative ATP/GTP-binding protein	0	0	0	1
SCO0007	Uncharacterized protein	0	0	0	1
SCO0008	Uncharacterized protein	0	0	0	1
SCO0009	Uncharacterized protein	0	0	0	1
SCO0010	Putative membrane protein	0	0	0	1
SCO0011	Uncharacterized protein	0	0	0	1
SCO0012	Uncharacterized protein	0	0	0	1
SCO0013	Uncharacterized protein	0	0	0	1
SCO0014	Uncharacterized protein	0	0	0	1
SCO0015	Na(+)/H(+) antiporter NhaA 1/4 (Sodium/proton antiporter NhaA 1)	0	0	0	1
SCO0016	Uncharacterized protein	0	0	0	1
SCO0017	Uncharacterized protein	0	0	0	1
SCO0018	Uncharacterized protein	0	0	0	1
SCO0019	Putative DNA-binding protein	0	0	0	1
SCO0020	Putative transposase	0	0.0382553		1
SCO0028	Uncharacterized protein	0	0	0	1
SCO0034	Uncharacterized protein	0	0.884797		1
SCO0041	Putative integral membrane protein	0	1.55645		1
SCO0045	Uncharacterized protein	0	0	0	1
SCO0050	Uncharacterized protein	0.407844	5.50552	-3.75479	0.404933
SCO0056	Uncharacterized protein	0	0	0	1
SCO0057	Uncharacterized protein	0	9.80203		1
SCO0060	Uncharacterized protein	0	5.21592		0.244661
SCO0061	Uncharacterized protein	0.130439	319.793	-11.2596	0.219039
SCO0062	Putative LacI family transcriptional regulator	0	80.1225		0.204791
SCO0063	glucokinase	0.0959309	22.9298	-7.90101	0.262849
SCO0064	Uncharacterized protein	0	4.31465		0.21347
SCO0068	Putative hydrolase (Putative secreted protein)	0	1.29726		1
SCO0072	hypothetical protein	0.0234796	11.3947	-8.92274	0.404933
SCO0073	hypothetical protein	0	0.708058		1
SCO0074	Uncharacterized protein	0	0	0	1
SCO0088	Putative secreted beta-lactamase	0	21.5673		0.244142
SCO0089	Putative transcriptional regulator	0.174714	32.3237	-7.53145	0.194362
SCO0091	Putative insertion element IS1652 transposase (Transposase)	0	0	0	1
SCO0096	Putative noncomposite transposon transposase	0.221216	38.4165	-7.44013	0.208933
SCO0098	Insertion element transposase (Putative transposase) (Transposase)	0	0	0	1
SCO0105	Endo-1,4-beta-xylanase C (Xylanase C) (EC 3.2.1.8) (1,4-beta-D-xylan xylanohydrolase C)	0.138823	15.4721	-6.80027	0.400265
SCO0106	Putative insertion element transposase	0.663704	53.6029	-6.33563	0.201334
SCO0108	Uncharacterized protein	0	3.61918		1
SCO0111	Putative oxidoreductase	0.25032	3.70487	-3.88758	0.219039
SCO0112	Uncharacterized protein	0	0	0	1
SCO0113	possible pseudogene	0	2.47943		1
SCO0116	Putative tetR-family transcriptional regulator	0.192257	14.7227	-6.25887	0.400265
SCO0117	Putative oxidoreductase	0.139051	3.48964	-4.64939	0.404933
SCO0123	hypothetical protein	0	1.08994		1
SCO0125	Possible oxidoreductase	0	1.33658		1
SCO0128	hypothetical protein	0	6.16005		0.132629
SCO0132	transcriptional regulator	0.0288281	12.262	-8.7325	0.404933
SCO0139	Uncharacterized protein	0	1.41612		1
SCO0146	transposase pseudogene fragment	0	4.4045		1
SCO0153	secreted protein	0.182956	7.27202	-5.31279	0.400265
SCO0161	Uncharacterized protein	0	0.914781		1
SCO0166	Putative regulator	0.237531	25.4663	-6.74433	0.208933
SCO0172	putative UspA homologue. UspA enhances the rate of cell survival during prolonged exposure to stress	0.245138	17.247	-6.1366	0.404933
SCO0178	Uncharacterized protein	0.255108	71.8413	-8.13756	0.404933
SCO0182	Uncharacterized protein	0	0.800342		1
SCO0183	Deoxiribopirymidine photolyase	0	0.621565		1
SCO0184	Uncharacterized protein	0	1.19732		1
SCO0192	oxidoreductase	0.0684251	35.0822	-9.002	0.404933
SCO0193	putative transcriptional regulator	0.0933152	94.2555	-9.98025	0.400265
SCO0204	LuxR family two-component response regulator	0.410322	63.0004	-7.26246	0.10635
SCO0206	possible acetyltransferase pseudogene	0	5.4875		1
SCO0218	Nitrate reductase subunit delta NarJ2	0	1.04859		1
SCO0222	acetyltransferase	0.208946	403.755	-10.9161	0.269207
SCO0223	Uncharacterized protein	0	279.71		0.224376
SCO0226	Hypothetical protein	0.136032	111.541	-9.67941	0.404933
SCO0227	Uncharacterized protein	0	1.40773		1
SCO0228	Uncharacterized protein	0	0	0	1
SCO0232	Uncharacterized protein	0	4.41055		1
SCO0235	Putative oxidoreductase	0.20232	40.5868	-7.64823	0.201334
SCO0245	Putative integral membrane protein	0	43.2365		0.202484
SCO0246	hypothetical protein	0.126808	96.3891	-9.57008	0.352708
SCO0247	putative Spo0M Sporulation control protein	0	230.094		0.244142
SCO0248	Uncharacterized protein	0.355524	104.434	-8.19842	0.194362
SCO0255	Putative sigma factor	0.0474391	8.86142	-7.54532	0.404933
SCO0261	Putative acetyltransferase	0.400263	30.1707	-6.23605	0.219039
SCO0265	Putative hydroxylase	0.124464	35.8636	-8.17064	0.400265
SCO0268	hypothetical protein	0	7.3682		1
SCO0272	Putative binding-protein-dependent transport protein	0.101776	1.61013	-3.98371	1
SCO0276	Putative oxidoreductase	0.0682387	29.2077	-8.74154	0.404933
SCO0298	Putative lysR-family transcriptional regulator	0.111844	66.1813	-9.20879	0.400265
SCO0303	Putative secreted protein	0	2.06236		0.237807
SCO0310	Putative tetR-family transcriptional regulator	0.159769	34.3636	-7.74875	0.400265
SCO0313	Putative transmembrane transport protein	0.0663994	1.27498	-4.26316	1
SCO0314	Putative secreted protein	0.0418879	3.54882	-6.40466	0.354502
SCO0315	Putative decarboxylase	0.0623005	12.1468	-7.60711	0.404933
SCO0325	Uncharacterized protein	0	0.553615		1
SCO0329	Putative esterase	0.0768155	25.4756	-8.3735	0.404933
SCO0334	Putative secreted protein	0	1.2265		1
SCO0337	Putative transcriptional regulator	0.192257	51.7482	-8.07233	0.400265
SCO0353	Putative binding protein dependent transport protein	0.0989619	12.5339	-6.98475	0.252383
SCO0354	binding-protein-dependent transport protein	0	4.94978		0.184251
SCO0357	Probable GntR-family regulator (Putative secreted protein)	0.132437	60.9992	-8.84734	0.404933
SCO0360	Probable DNA-binding, LacI family, regulator	0.089426	29.2888	-8.35544	0.404933
SCO0363	Putative integral membrane protein	0	1.36453		1
SCO0367	Putative membrane protein	0	1.55978		1
SCO0368	Putative insertion element transposase (Transposase)	0	0	0	1
SCO0369	Putative secreted protein	1.95915	2.84723	-0.539332	0.108579
SCO0370	Possible DNA-binding protein (Putative secreted protein)	0.713102	1.20695	-0.75919	1
SCO0371	Putative secreted protein	1.1702	1.41894	-0.278058	0.600945
SCO0372	Putative secreted protein	1.18691	1.43526	-0.274101	0.578287
SCO0373	Putative secreted protein	5.47506	7.22037	-0.399198	0.458013
SCO0374	ABC transporter	1.19919	2.0932	-0.80365	0.116212
SCO0377	hypothetical protein	7.44396	7.74932	-0.0580005	0.936853
SCO0378	possible secreted protein	5.595	7.26519	-0.376863	0.426654
SCO0379	Catalase	137.809	150.998	-0.131856	0.55005
SCO0380	Uncharacterized protein	9.54134	13.5106	-0.50183	0.331041
SCO0381	Deoxysugar synthase	9.85049	10.7543	-0.126643	0.715062
SCO0382	Deoxysugar synthase	8.92136	8.52576	0.065435	0.872375
SCO0383	Deoxysugar synthase	21.1721	23.2545	-0.135344	0.644015
SCO0384	Deoxysugar synthase	6.68625	6.66799	0.0039436	0.987965
SCO0385	Deoxysugar synthase	5.69292	4.51739	0.333679	0.453526
SCO0386	Deoxysugar synthase	5.41647	4.29611	0.334325	0.331058
SCO0387	Deoxysugar synthase	4.30624	4.16586	0.0478118	0.91297
SCO0388	Deoxysugar synthase	2.95451	3.2131	-0.121044	0.795577
SCO0389	Deoxysugar synthase	3.2065	2.97858	0.106372	0.841671
SCO0390	hypothetical protein	1.13724	1.1479	-0.0134587	1
SCO0391	Deoxysugar synthase	2.79961	3.47664	-0.312471	0.733522
SCO0392	Deoxysugar synthase	10.0267	8.23463	0.284073	0.471989
SCO0393	Deoxysugar synthase	4.48534	7.44753	-0.731545	0.291747
SCO0394	Deoxysugar synthase	2.20503	3.01348	-0.450631	0.750222
SCO0395	Deoxysugar synthase	2.39358	4.56002	-0.92987	0.0997145
SCO0397	hypothetical protein	2.24567	3.8938	-0.794031	0.108199
SCO0398	Deoxysugar synthase	1.37254	2.86426	-1.06131	0.187354
SCO0399	Deoxysugar synthase	2.9819	5.12809	-0.782191	0.113148
SCO0400	Deoxysugar synthase	5.02759	3.62009	0.473842	0.595455
SCO0401	Deoxysugar synthase	5.41539	6.84713	-0.338435	0.362043
SCO0402	hypothetical protein	17.4884	22.7247	-0.377861	0.216091
SCO0403	hypothetical protein	17.4427	23.8542	-0.451617	0.161902
SCO0404	Putative 2-haloalkanoic acid dehalogenase	15.2978	18.423	-0.268179	0.436814
SCO0405	Putative O-Methyltransferase	60.8175	69.7501	-0.197708	0.419671
SCO0406	hypothetical protein	3.985	5.99816	-0.589943	0.252383
SCO0407	Putative transcriptional regulator	7.16084	10.1308	-0.500553	0.146838
SCO0412	hypothetical protein	93.8286	111.192	-0.244956	0.445026
SCO0413	Uncharacterized protein	124.925	138.248	-0.146194	0.546661
SCO0415	Putative membrane protei	1.09152	3.93288	-1.84924	0.222454
SCO0416	Probable integral membrane protein	2.0384	2.79882	-0.45738	0.584388
SCO0417	Uncharacterized protein	2.60331	3.1733	-0.285636	0.678487
SCO0418	DNA-binding protein	0.785569	0.926365	-0.237841	1
SCO0419	Putative zinc-binding oxidoreductase	8.37663	10.2244	-0.287568	0.425149
SCO0421	Putative two-component response regulator	4.10449	6.10435	-0.572633	0.282504
SCO0422	Putative two-component sensor kinase	1.76977	2.66492	-0.590534	0.280685
SCO0424	Uncharacterized protein	5.47476	6.65862	-0.282428	0.666535
SCO0425	Uncharacterized protein	7.54586	11.329	-0.586258	0.0747128
SCO0426	hypothetical protein	32.3883	32.3862	9.51e-05	0.978782
SCO0427	hydrolase	16.7872	20.8824	-0.314931	0.305493
SCO0428	TetR family transcriptional regulator	14.6136	14.276	0.0337189	0.952972
SCO0429	oxidoreductase	12.0422	15.576	-0.371225	0.229756
SCO0430	tetR family transcriptional regulator [Streptomyces coelicolor A3(2)]	32.3347	35.5346	-0.136143	0.664772
SCO0431	putative secreted protein	10.593	15.0081	-0.502628	0.0672621
SCO0432	Probable secreted peptidase	2.14784	2.72752	-0.344699	0.306437
SCO0438	Pyrrolidone-carboxylate peptidase (EC 3 4 19 3) (5-oxoprolyl-peptidase) (Pyroglutamyl-peptidase I) (PGP-I) (Pyrase)	8.38438	17.62	-1.07144	0.0513693
SCO0443	Uncharacterized protein	28.131	54.6461	-0.957955	0.0506484
SCO0444	Putative integral membrane protein	44.3609	71.8057	-0.694811	0.351218
SCO0445	possible secreted protein	1.33749	2.82691	-1.0797	0.0703498
SCO0446	Uncharacterized protein	3.25139	3.32169	-0.0308634	0.962277
SCO0447	MarR family regulatory protein	20.6276	26.4764	-0.360135	0.337118
SCO0448	putative transmembrane efflux protein pseudogene	3.31086	4.5045	-0.44416	0.288634
SCO0449	Possible secreted solute-binding lipoprotein	1.82061	2.38191	-0.387697	0.545919
SCO0450	Putative integral membrane protein	0.923678	1.49245	-0.692225	1
SCO0451	Uncharacterized protein	19.5789	16.6298	0.235532	0.455953
SCO0453	Probable secreted solute-binding lipoprotein	3.27896	5.47497	-0.739614	0.0602643
SCO0454	Binding-protein dependent transport protein	3.21968	4.53315	-0.493596	0.329969
SCO0455	Putative binding-protein dependent transport protein	1.59703	3.54667	-1.15107	0.0994758
SCO0456	Putative LacI family transcriptional regulator	1.81968	2.60989	-0.520298	0.426601
SCO0457	Uncharacterized protein	2.46662	3.41987	-0.471406	0.329969
SCO0458	Beta-glucosidase (EC 3.2.1.21)	2.30812	3.29132	-0.511951	0.24573
SCO0460	Uncharacterized protein	118.348	132.413	-0.162008	0.512582
SCO0461	Putative hydrolase	38.5787	41.0231	-0.0886328	0.759893
SCO0462	oxidoreductase	82.507	82.6298	-0.0021455	0.991233
SCO0463	Uncharacterized protein	58.888	62.4176	-0.0839789	0.773854
SCO0469	Hypothetical protein	31.2071	42.3143	-0.439273	0.125682
SCO0470	Putative hydrolase	9.22729	9.24887	-0.00337035	0.986708
SCO0471	Putative araC family transcriptional regulator	11.8933	15.4599	-0.378385	0.225027
SCO0472	Putative secreted protein	5.02458	8.25466	-0.716204	0.0939125
SCO0473	Putative solute-binding lipoprotein	3.41499	3.04351	0.166142	0.840708
SCO0474	Putative lipoprotein	1.8396	2.01138	-0.128788	0.892588
SCO0475	ABC transporter protein, integral membrane subunit	2.76204	3.84117	-0.475812	0.404933
SCO0476	ABC transport protein, ATP-binding subunit	2.67567	2.6326	0.0234103	0.970791
SCO0480	Uncharacterized protein	0.653725	2.03295	-1.63682	0.168995
SCO0481	Putative secreted chitin binding protein	0.857629	2.05819	-1.26295	0.307497
SCO0482	Secreted chitinase	8.73752	8.54945	0.0313921	0.965179
SCO0483	putative secreted protein	19.8665	29.7352	-0.581832	0.187719
SCO0484	Putative monooxygenase	2.36995	2.23737	0.0830503	0.902779
SCO0485	TetR family transcriptional regulator	64.6672	82.5573	-0.352361	0.179387
SCO0486	Putative monooxygenase	7.7338	11.5288	-0.575991	0.256135
SCO0487	Putative MarR-family transcriptional regulator	8.24931	12.4273	-0.59117	0.194074
SCO0488	Putative hydrolase	20.761	20.2225	0.0379179	0.8954
SCO0489	Uncharacterized protein	38.7467	49.0625	-0.340546	0.536936
SCO0492	Coelichelin biosynthesis	9.45403	11.133	-0.235846	0.265997
SCO0493	ABC-transporter transmembrane protein	52.4693	59.2199	-0.174609	0.431862
SCO0498	Coelichelin biosynthesis	18.9219	18.6036	0.0244774	0.967942
SCO0501	Putative secreted protein	3.50142	4.57632	-0.386247	0.282825
SCO0502	Putative membrane protein	14.4574	11.5986	0.317857	0.513829
SCO0503	putative lipase/esterase	2.9667	2.94158	0.0122678	0.977985
SCO0505	Putative large multifunctional secreted protein	6.61392	7.7179	-0.222701	0.420603
SCO0506	NH(3)-dependent NAD(+) synthetase (EC 6 3 1 5)	137.838	160.818	-0.22245	0.304804
SCO0507	Uncharacterized protein	54.9643	62.2814	-0.180307	0.568906
SCO0508	Putative tetR family transcriptional regulator	27.5552	34.4746	-0.323209	0.300406
SCO0510	putative oxidoreductase pseudogene	1.81883	4.13211	-1.18387	0.236647
SCO0511	Putative dehydrogenase (Putative secreted protein)	17.1986	18.0538	-0.0700061	0.863791
SCO0512	Putative regulatory protein	36.8285	39.6693	-0.107203	0.741643
SCO0517	Uncharacterized protein (Fragment)	4.2926	4.77187	-0.152701	1
SCO0518	Uncharacterized protein (Fragment)	12.1273	23.349	-0.945099	0.127497
SCO0519	Putative oxidoreductase	6.23094	10.6551	-0.774017	0.0538353
SCO0520	Putative tetR family transcriptional regulator	9.49207	9.02115	0.0734106	0.896106
SCO0521	Putative TetR family transcriptional regulator	106.113	128.953	-0.281247	0.208933
SCO0522	Putative oxidoreductase	9.41036	14.4691	-0.620656	0.0681418
SCO0524	gluconolactonase	10.5891	15.1882	-0.520368	0.0954752
SCO0528	Putative lipoprotein	2.2092	3.79885	-0.782042	0.201334
SCO0529	Glycosyl hydrolase family 109 protein (EC 3.2.1.-)	2.51218	2.6324	-0.0674399	0.909581
SCO0530	Putative transcriptional regulator	13.3943	15.8754	-0.245176	0.477077
SCO0531	Putative sugar transporter sugar binding protein	1.74156	2.3826	-0.452155	0.424571
SCO0532	ABC transporter sugar transporter membrane protein Part of a binding-protein-dependent transport system. Probably responsible for the translocation of the substrate across the membrane (By similarity)	4.10814	4.8863	-0.250259	0.734922
SCO0533	Putative sugar transporter membrane protein	20.0031	18.9703	0.0764815	0.840827
SCO0534	Putative beta-hexosaminidase (Putative secreted protein)	4.42942	4.41422	0.00495783	0.988649
SCO0537	Putative secreted protein	3.39694	2.69443	0.334255	0.599065
SCO0538	Probable sugar transporter sugar binding lipoprotein	2.57301	2.97708	-0.210444	0.700594
SCO0539	Probable sugar transporter membrane protein	3.19989	3.27175	-0.0320398	0.973868
SCO0540	ABC transporter sugar transport membrane protein Part of a binding-protein-dependent transport system. Probably responsible for the translocation of the substrate across the membrane (By similarity)	2.40112	2.97402	-0.30871	0.692494
SCO0541	Putative alpha-galactosidase	4.1121	5.64105	-0.456088	0.240561
SCO0542	Hypothetical regulatory protein	1.28178	1.90474	-0.571445	0.195754
SCO0545	Putative secreted protein	4.8928	5.11993	-0.0654635	0.870412
SCO0546	Pyruvate carboxylase	11.458	11.2288	0.0291513	0.928496
SCO0547	Putative acyltransferase	0.655517	0.998868	-0.607661	1
SCO0548	Putative 3-oxoacyl-(Acyl-carrier-protein) synthase	1.905	2.60446	-0.451199	0.507531
SCO0549	Acyl carrier protein (ACP)	1.79091	0.469743	1.93075	0.549451
SCO0550	Putative membrane protein	181.13	173.428	0.0626886	0.804662
SCO0551	Histidine kinase (EC 2.7.13.3)	31.9975	36.664	-0.196405	0.475427
SCO0554	Endoglucanase (EC 3.2.1.4)	6.35589	8.92111	-0.489129	0.0907548
SCO0555	Putative membrane-bound oxidoreductase	2.24705	2.70512	-0.267659	0.595039
SCO0556	hypothetical protein	2.59061	2.35604	0.136931	0.808441
SCO0557	Putative MerR-family transcriptional regulator	42.076	36.2596	0.214635	0.459631
SCO0558	hypothetical protein	89.7151	45.1488	0.990663	0.14781
SCO0559	Uncharacterized protein	7.821	7.89364	-0.0133373	0.982127
SCO0560	Catalase/peroxidase	25.6584	21.7835	0.236198	0.303858
SCO0561	Fe regulatory protein	39.8425	49.7094	-0.319209	0.291747
SCO0562	Putative integral membrane protein	52.2422	43.4669	0.2653	0.252797
SCO0564	Uncharacterized protein	4.82533	4.77919	0.0138625	0.982463
SCO0565	Putative polyprenyl synthetase	0.941066	2.44869	-1.37964	0.107102
SCO0566	Putative membrane protein	20.7186	27.6488	-0.416287	0.43204
SCO0567	Insertion element transposase (Putative transposase) (Transposase)	0	0	0	1
SCO0569	50S ribosomal protein L36 2	58.7253	93.4297	-0.6699	0.606831
SCO0570	50S ribosomal protein L33 3	86.1201	48.4026	0.831265	0.185888
SCO0571	Hypothetical protein	8.44398	12.5606	-0.572913	0.12712
SCO0572	cytosine permease	9.78027	11.2893	-0.207006	0.607035
SCO0573	Uncharacterized protein	26.0829	35.0575	-0.42662	0.0803458
SCO0574	Putative IclR-family regulatory protein	5.99449	8.52093	-0.507374	0.214043
SCO0575	Peptidase E (EC 3 4 13 21)	28.4399	32.9227	-0.211166	0.470608
SCO0577	Uncharacterized protein	3.23177	4.66583	-0.529808	0.540337
SCO0578	Triosephosphate isomerase (EC 5.3.1.1)	1.6066	2.54949	-0.666193	0.581843
SCO0579	Putative ribose 5-phosphate isomerase	4.93423	4.01328	0.298044	0.796323
SCO0580	Putative glycerone kinase	2.12354	1.93306	0.135589	0.871017
SCO0581	Putative transporter protein	6.30803	6.51167	-0.0458384	0.930577
SCO0582	Putative transcriptional regulator	64.2622	55.3604	0.215118	0.38687
SCO0583	Putative cytochrome P450	17.0262	22.5316	-0.404196	0.107889
SCO0585	ATP/GTP binding protein	2.19739	4.9643	-1.1758	0.180042
SCO0586	hypothetical protein	1.63178	2.19038	-0.424739	1
SCO0587	hypothetical protein	2.28191	3.79534	-0.733987	0.405195
SCO0589	Putative lysR-family transcriptional regulator	6.7561	8.74705	-0.372606	0.352254
SCO0590	oxidoreductase	8.09652	10.3185	-0.349858	0.357603
SCO0591	lysozyme	10	7.11282	0.49151	0.198149
SCO0592	Hypothetical protein	4.60421	3.20568	0.522326	0.3634
SCO0593	hypothetical protein	3.7635	3.64452	0.0463434	0.940805
SCO0594	Putative methyltransferase	5.52275	6.90889	-0.323067	0.506907
SCO0598	Putative anti anti sigma factor	195.446	342.247	-0.808268	0.0543155
SCO0599	putative regulator of sig8	151.505	201.224	-0.409441	0.0533356
SCO0610	Putative gntR-family transcriptional regulator	34.1656	31.6612	0.109829	0.723898
SCO0611	Probable membrane transporter protein	9.81793	11.2883	-0.201342	0.627159
SCO0612	Putative secreted protein	9.14045	4.4045	1.05329	1
SCO0613	Arginine deiminase (ADI) (EC 3.5.3.6) (Arginine dihydrolase) (AD)	10.5226	8.16379	0.366174	0.247343
SCO0614	Uncharacterized protein	1.75177	4.97844	-1.50688	0.313362
SCO0619	Probable membrane transporter protein	17.127	16.8429	0.024128	0.962975
SCO0620	Uncharacterized protein	78.3881	51.6336	0.602324	0.0692165
SCO0621	Uncharacterized protein	16.294	18.0805	-0.150099	0.711592
SCO0622	Putative tetR-family transcriptional regulator	118.142	109.39	0.111047	0.665626
SCO0623	Putative membrane transport protein	36.3053	43.4603	-0.259518	0.245503
SCO0624	Putative secreted protein	6.33645	6.60365	-0.0595904	0.905083
SCO0625	Putative transporter protein	5.64304	5.05197	0.159627	0.714997
SCO0626	Uncharacterized protein	2.97237	2.55215	0.219898	0.960466
SCO0627	Putative ATP utilising protein	194.865	191.196	0.027424	0.918085
SCO0628	Putative secreted protein	7.70443	7.92946	-0.0415329	0.919125
SCO0629	Putative transcriptional regulator	7.25225	7.82887	-0.110375	0.793971
SCO0631	Uncharacterized protein	108.516	108.586	-0.000937247	0.981034
SCO0632	Putative RNA polymerase sigma factor	8.75515	11.9819	-0.452653	0.338985
SCO0633	Predicted transmembrane transcriptional regulator (anti-sigma factor) hypothetical protein	4.00588	6.28424	-0.649621	0.259591
SCO0635	Uncharacterized protein	6.67758	9.35181	-0.48592	0.202967
SCO0637	Uncharacterized protein	106.984	123.893	-0.211697	0.400721
SCO0638	Putative lipoprotein	53.8136	59.7282	-0.150439	0.582173
SCO0639	Putative integral membrane protein	44.0888	54.4194	-0.303709	0.201157
SCO0640	predicted transcriptional regulator	288.895	373.976	-0.3724	0.0634699
SCO0641	tellurium resistance protein	5578.69	5316.85	0.0693554	0.780029
SCO0642	Hypothetical protein	300.313	319.083	-0.0874635	0.710742
SCO0643	Putative secreted cellulose-binding protein	22.1495	22.7894	-0.0410873	0.917498
SCO0645	Zinc-containing dehydrogenase	9.07669	7.25642	0.322908	0.378623
SCO0648	Putative methyltransferase	18.5607	22.6246	-0.285644	0.384513
SCO0649	Putative gas vesicle synthesis protein	3.33606	9.06751	-1.44256	0.120647
SCO0650	Probable gas vesicle structural protein 2 (GVP)	2.56499	2.73221	-0.0911158	0.948875
SCO0651	Putative gas vesicle synthesis protein	2.68016	3.51484	-0.391142	0.548288
SCO0652	Putative gas vesicle synthesis protein	0.583711	0.959562	-0.717122	1
SCO0653	Uncharacterized protein	2.34846	1.72665	0.443733	0.717271
SCO0654	Uncharacterized protein	2.06918	2.61531	-0.337924	0.626988
SCO0655	Probable gas vesicle protein GvpJ 2	2.41	2.16167	0.156881	0.93387
SCO0656	Putative gas vesicle synthesis protein	0.793963	1.39795	-0.816165	0.451824
SCO0657	Putative gas vesicle synthesis protein	0	1.95202		1
SCO0658	Putative gas vesicle synthesis protein	1.54975	4.75619	-1.61777	0.236375
SCO0659	Putative DeoR-family transcriptional regulator	27.3495	33.2402	-0.281414	0.258214
SCO0660	Probable solute-binding lipoprotein	4.51513	7.00743	-0.63412	0.0701594
SCO0661	Putative binding protein dependent transport protein	8.43308	9.94059	-0.237271	0.68885
SCO0662	Putative binding protein dependent transport protein	7.53736	9.10642	-0.272823	0.754702
SCO0663	Putative 2-hydroxyacid-family dehydrogenase	2.98045	3.87493	-0.378641	0.67721
SCO0664	Uncharacterized protein	8.30229	11.0967	-0.418551	0.250352
SCO0665	Putative secreted protein	3.70006	0		1
SCO0668	Putative flavoprotein	3.16286	3.13667	0.0119942	0.983085
SCO0669	Putative TetR-family transcriptional regulator	24.6689	19.5201	0.337735	0.450515
SCO0670	glycerol-3-phosphate dehydrogenase	9.96228	8.24205	0.273474	0.493026
SCO0673	Uncharacterized protein	54.2161	46.6638	0.216419	0.450633
SCO0674	Beta-xylanase (EC 3.2.1.8)	4.20014	3.57907	0.230853	0.621599
SCO0676	Putative integral membrane sensor protein	33.4752	26.6572	0.328565	0.112775
SCO0679	Uncharacterized protein	52.2844	39.9087	0.389677	0.466682
SCO0682	Hypothetical protein	204.005	268.532	-0.396492	0.0596632
SCO0690	Possible oxidoreductase, molybdopterin binding subunit	2.987	12.4956	-2.06465	0.113148
SCO0693	Putative membrane protein	11.8178	13.623	-0.205086	0.744052
SCO0696	Putative integral membrane protein	18.2548	17.2925	0.0781301	0.872375
SCO0697	putative AraC-family regulator pseudogene	10.7955	10.3046	0.067148	0.878002
SCO0699	Uncharacterized protein	3.81452	3.80884	0.00214805	0.946886
SCO0700	Probable ABC transporter protein, ATP-binding component	23.0431	21.1856	0.12125	0.651608
SCO0701	Uncharacterized protein	204.137	173.433	0.235159	0.305598
SCO0702	pleiotropic regulatory locus OrfA	582.604	647.52	-0.152411	0.473893
SCO0703	OrfD	1341.23	1299.15	0.0459894	0.858596
SCO0704	pleiotropic regulatory locus OrfE pseudogene	277.603	274.039	0.0186382	0.946716
SCO0706	Putative lipoprotein	1.30449	1.8554	-0.508248	0.598578
SCO0707	Putative branched-chain amino acid ABC transport permease	2.63658	2.11747	0.31633	0.685068
SCO0708	Putative branched-chain amino acid ABC transport protein	2.67918	2.13933	0.324629	0.719848
SCO0709	ABC transporter ATP-binding protein	2.12717	2.11567	0.00781913	0.975403
SCO0710	Putative branched-chain amino acid transport ATP-binding protein	1.19609	2.67704	-1.16231	0.282867
SCO0711	Uncharacterized protein	1.15931	1.95319	-0.752565	0.232431
SCO0712	Putative transcriptional activator	1.0443	0.819468	0.349781	1
SCO0713	Lipase (Putative secreted protein)	11.5317	11.65	-0.0147265	0.971565
SCO0714	Putative oxidoreductase	25.7743	33.5147	-0.37886	0.135021
SCO0715	Uncharacterized protein	24.9413	24.7171	0.0130265	0.985024
SCO0716	Putative glycosyl hydrolase (Putative secreted protein)	8.25041	9.48205	-0.200732	0.579457
SCO0718	Uncharacterized protein	3.04456	18.4793	-2.6016	0.124515
SCO0720	possible integral membrane protein	3.86403	3.24645	0.251243	0.577828
SCO0722	Putative hydrolase	6.83769	11.2618	-0.71985	0.16876
SCO0724	Putative transcriptional regulator	128.225	143.27	-0.160061	0.475366
SCO0725	Uncharacterized protein	15.4394	16.2758	-0.0761152	0.901464
SCO0728	Putative regulatory protein	17.8096	23.5646	-0.403968	0.18536
SCO0730	hypothetical protein	259.972	250.049	0.0561476	0.859059
SCO0731	Putative transferase	25.8848	26.5706	-0.0377255	0.953149
SCO0732	Putative secreted protease	44.2476	58.1415	-0.393969	0.0571752
SCO0733	Hypothetical protein	1349.49	1738.16	-0.365141	0.0778206
SCO0734	putative transcriptional repressor	13.5213	12.0743	0.163294	0.613598
SCO0735	Putative oxidoreductase	180.174	188.705	-0.0667367	0.78825
SCO0736	Putative secreted protein	1187.03	1097.38	0.113302	0.616203
SCO0737	Putative oxidoreductase	10.4588	11.6147	-0.151237	0.710033
SCO0738	Putative secreted protein	21.9212	32.0417	-0.547623	0.294345
SCO0739	Putative oxidoreductase	55.9266	53.0866	0.0751863	0.807643
SCO0740	probable hydrolase	107.716	85.2065	0.338205	0.506214
SCO0741	oxidoreductase	227.484	187.877	0.275979	0.209354
SCO0742	Uncharacterized ABC transporter ATP-binding protein SCO0742	36.4861	42.9222	-0.234378	0.299525
SCO0743	Putative secreted protein	40.282	28.5644	0.495916	0.249456
SCO0744	Uncharacterized protein	47.8516	34.9704	0.452432	0.171271
SCO0745	Putative tetR-family transcriptional regulator	4.87146	3.38432	0.525486	0.376073
SCO0746	serine/threonine protein kinase	10.9488	13.727	-0.326252	0.278837
SCO0747	Phosphoesterase (EC 3.1.4.-)	69.2175	74.3259	-0.102729	0.727714
SCO0751	Putative regulatory protein	4.07098	4.33449	-0.0904847	0.818583
SCO0753	hypothetical protein	224.411	312.304	-0.476805	0.0724641
SCO0754	Putative secreted protein	4.44808	7.40045	-0.73443	0.218393
SCO0755	Putative ABC transporter	2.87238	4.05676	-0.498079	0.205393
SCO0758	Uncharacterized protein	11.4568	18.0881	-0.658832	0.578052
SCO0763	Putative oxidoreductase	28.8435	24.6888	0.224386	0.392299
SCO0764	hydrolase	44.4132	47.8507	-0.10755	0.662322
SCO0765	Endoglucanase (EC 3.2.1.4)	10.8124	8.55942	0.337102	0.199066
SCO0766	Putative secreted beta-galactosidase	1.65472	2.1229	-0.359451	0.374012
SCO0767	putative transcriptional regulator	43.2143	33.2663	0.377446	0.0619658
SCO0768	Putative lipoprotein	41.6766	48.4849	-0.2183	0.418702
SCO0770	Putative membrane protein	115.47	123.761	-0.100032	0.710819
SCO0771	hypothetical protein	9.52012	6.14973	0.630456	0.278792
SCO0772	Putative regulatory protein	31.7287	27.441	0.209455	0.521754
SCO0773	Putative ferredoxin	9.30251	7.92381	0.231427	0.922944
SCO0774	Cytochrome P450	4.71835	5.57384	-0.240391	0.574112
SCO0775	Uncharacterized protein	11.8044	16.0775	-0.445718	0.327064
SCO0776	putative membrane transporter	12.6251	13.5161	-0.0983832	0.794449
SCO0778	Putative integral membrane protein	12.2231	18.7514	-0.617388	0.254304
SCO0779	hypothetical protein	23.7464	23.4036	0.0209815	0.96198
SCO0781	Anti-sigma factor antagonist	24.8618	29.3123	-0.237578	0.694124
SCO0784	Putative secreted protein	9.42702	14.0213	-0.572745	0.141153
SCO0785	Putative integral membrane protein	2.62947	4.00207	-0.605975	0.500907
SCO0786	Putative integral membrane protein	3.5732	2.98144	0.261208	0.76325
SCO0787	Putative secreted hydrolase	30.7686	41.4194	-0.428847	0.0535566
SCO0788	Uncharacterized protein	345.347	353.98	-0.0356199	0.909581
SCO0798	Putative secreted protein	45.8774	41.0691	0.159733	0.577007
SCO0799	Uncharacterized protein	28.63	32.4863	-0.182301	0.724949
SCO0800	Putative TetR-family transcriptional regulatory protein	38.4273	28.3937	0.436563	0.11298
SCO0801	Putative cytochrome P450	9.70169	11.2196	-0.209719	0.706144
SCO0802	Uncharacterized protein	60.8301	80.2232	-0.399235	0.0961301
SCO0803	Putative RNA polymerase sigma factor	37.5248	48.5278	-0.37097	0.0993848
SCO0804	Hypothetical protein	138.184	136.736	0.0151941	0.958914
SCO0805	prolyl aminopeptidase	80.1801	78.0008	0.0397542	0.883431
SCO0806	Putative LacI-family transcriptional regulatory protein	12.4741	15.8083	-0.341741	0.270575
SCO0807	Uncharacterized protein	3.66296	3.88279	-0.0840861	0.951397
SCO0808	Putative secreted solute-binding lipoprotein	8.19923	11.5184	-0.490385	0.120647
SCO0809	Putative ABC transporter permease	1.70351	2.10463	-0.305056	0.772081
SCO0810	Putative ABC transporter permease	4.81553	4.85427	-0.0115599	0.986708
SCO0811	Ribose import ATP-binding protein RbsA 1 (EC 3.6.3.17)	5.77352	6.48792	-0.168306	0.707167
SCO0812	Putative sugar isomerase	4.05837	5.77821	-0.509721	0.209978
SCO0813	Putative oxidoreductase	4.91822	4.75872	0.0475637	0.924054
SCO0814	rhamnose kinase	3.5725	1.72948	1.04659	0.203973
SCO0820	Uncharacterized protein	92.3295	65.433	0.496773	0.0635833
SCO0821	Putative threonine dehydratase	16.1024	12.816	0.329332	0.296398
SCO0822	Putative DNA-binding protein	15.7733	17.0256	-0.110215	0.780495
SCO0824	Putative ABC transporter ATP-binding protein	18.6834	16.4341	0.185064	0.718786
SCO0825	Putative transmembrane transport protein	8.02824	8.13057	-0.0182734	0.97996
SCO0828	Putative alkaline phosphatase	4.03994	4.63693	-0.198835	0.62733
SCO0830	Putative penicillin-binding protein	1.07238	2.80631	-1.38786	0.242127
SCO0838	Uncharacterized protein	98.3671	107.047	-0.121997	0.662527
SCO0839	Putative membrane protein	15.2388	20.129	-0.401529	0.0755552
SCO0840	Putative marR-family transcriptional regulator	70.3018	58.8568	0.256354	0.332841
SCO0846	Uncharacterized protein	114.284	131.626	-0.203821	0.358202
SCO0848	Putative oxidoreductase	53.321	63.9877	-0.263092	0.249456
SCO0849	possible membrane protein	2.684	2.18476	0.296912	0.763839
SCO0850	Putative membrane protein	69.1535	76.045	-0.137052	0.65264
SCO0851	PfkB-family carbohydrate kinase	73.823	92.9377	-0.332194	0.265997
SCO0852	Putative aldolase	153.643	189.923	-0.305828	0.291747
SCO0855	Putative acetyltransferase	116.189	125.427	-0.110371	0.67721
SCO0856	Putative integral membrane protein	3.74305	5.74877	-0.61904	0.117109
SCO0857	Putative TetR-family regulator	152.747	151.161	0.0150491	0.960466
SCO0858	Uncharacterized protein	167.324	222.662	-0.412213	0.0583229
SCO0859	Putative membrane protein	12.5764	26.545	-1.07772	0.2196
SCO0861	Putative secreted protein	39.0495	94.8147	-1.27981	0.32247
SCO0862	Putative integral membrane protein	39.5086	56.6978	-0.521129	0.289519
SCO0864	Probable ECF-family sigma factor	6.50989	10.5955	-0.702753	0.115724
SCO0866	ECF family RNA polymerase sigma factor	2.37646	2.81399	-0.243802	0.770553
SCO0868	Putative regulatory protein	42.7405	46.2825	-0.114865	0.742604
SCO0873	Uncharacterized protein	2.4389	3.24067	-0.410063	0.81733
SCO0874	putative membrane transporter	21.0939	18.1018	0.220687	0.521939
SCO0875	transcription regulator ArsR	6.25015	5.84024	0.0978636	0.921996
SCO0876	Uncharacterized protein	2.29838	3.7214	-0.69523	0.692705
SCO0877	transcriptional regulator	47.7531	58.4446	-0.291477	0.150106
SCO0878	Putative hydrolase	32.2768	37.5168	-0.217039	0.494447
SCO0881	Uncharacterized protein	11.4984	15.3075	-0.412801	0.186411
SCO0883	Peptide deformylase	71.4324	79.8255	-0.160272	0.52971
SCO0884	Probable oxidoreductase	59.4426	53.3315	0.156511	0.50479
SCO0885	Thioredoxin	207.095	273.277	-0.400071	0.057527
SCO0886	Putative LacI-family transcriptional regulator	53.3889	59.3404	-0.152475	0.535251
SCO0887	Putative TetR-family transcriptional regulator	30.3365	27.9443	0.118501	0.720918
SCO0889	Putative LysR-family transcriptional regulatory protein	28.4147	21.8023	0.382161	0.147877
SCO0890	Putative short chain oxidoreductase	10.4446	11.1085	-0.0889088	0.851368
SCO0891	Putative DNA-binding protein	7.85854	8.76261	-0.1571	0.722537
SCO0892	Putative integral membrane protein	5.14306	6.82655	-0.40853	0.330771
SCO0898	Putative regulator	7.64938	9.2271	-0.270533	0.37209
SCO0899	Putative hydrolase	1.66859	2.36519	-0.503333	0.465027
SCO0900	Putative transmembrane efflux protein	4.97249	5.14224	-0.048429	0.922043
SCO0901	Uncharacterized protein	65.3267	79.8923	-0.290383	0.175055
SCO0903	Uncharacterized protein	2.7396	5.53304	-1.0141	0.404874
SCO0904	Putative secreted protein	4.67346	10.951	-1.2285	0.133409
SCO0910	hypothetical protein	9.42712	8.25817	0.190995	0.71676
SCO0911	Uncharacterized protein	9.4887	6.2005	0.613825	0.289872
SCO0912	putative Glutamine amidotransferases class-II	7.64322	6.95449	0.136235	0.888416
SCO0913	Putative methyltransferase	10.6101	10.9402	-0.0441989	0.946886
SCO0916	Uncharacterized protein	33.5397	47.4547	-0.500684	0.076341
SCO0917	possible oxygenase	19.4191	21.8896	-0.172772	0.571592
SCO0920	Putative acyltransferase	5.05294	2.87565	0.813235	0.170323
SCO0925	Putative lysR-family transcriptional regulator	12.8192	11.4202	0.166716	0.65865
SCO0926	Uncharacterized protein	6.45851	7.16624	-0.150013	0.754811
SCO0927	LysR family transcriptional regulator	92.8754	96.741	-0.0588316	0.827896
SCO0928	putative phosphodiesterase	54.0231	52.6596	0.0368802	0.90489
SCO0929	Uncharacterized protein	62.9772	53.4389	0.236939	0.608253
SCO0931	possible secreted proline-rich protein	0.664041	1.36864	-1.0434	1
SCO0932	Hypothetical protein	4.51908	4.75664	-0.0739137	0.904505
SCO0933	Putative lipoprotein	5.94098	5.68412	0.0637638	0.928206
SCO0934	Putative integral membrane protein	3.45121	5.27482	-0.61202	0.289021
SCO0935	Putative secreted protein	7.69133	7.34135	0.0671873	0.909416
SCO0937	putative UspA homologue	139.357	175.872	-0.335745	0.127497
SCO0939	hydrolase	8.23326	14.0776	-0.773867	0.182819
SCO0940	Putative marR-family regulatory protein	9.63612	10.1335	-0.0726073	0.903407
SCO0941	Putative lipoprotein	5.61706	7.96741	-0.504294	0.15116
SCO0942	Putative RNA polymerase sigma factor	2.64786	3.44044	-0.377765	0.641741
SCO0944	Predicted transmembrane transcriptional regulator	13.4429	18.5435	-0.464062	0.172431
SCO0945	Formamidopyrimidine-DNA glycosylase	10.5075	15.5878	-0.568997	0.0656959
SCO0946	Putative regulatory protein	11.4633	15.6973	-0.453498	0.0570793
SCO0947	Putative integral membrane protein	2.53104	4.34973	-0.781197	0.0613464
SCO0948	Putative alpha-mannosidase	4.93692	5.67436	-0.200846	0.520547
SCO0949	Uncharacterized protein	0.782578	1.13717	-0.539142	1
SCO0950	Putative transport system permease protein	10.7973	9.76752	0.144606	0.748305
SCO0951	Putative transport system permease protein	6.35491	4.82012	0.398803	0.492411
SCO0952	Putative solute-binding protein component of ABC transport systems	3.96475	5.26066	-0.408013	0.316691
SCO0954	acetyltransferase	84.5322	103.32	-0.289545	0.234546
SCO0955	Hypothetical protein	24.4363	42.062	-0.783493	0.312242
SCO0956	Hpothetical protein SCM11.11	35.6063	47.5308	-0.416731	0.161154
SCO0958	Diacylglycerol O-acyltransferase (EC 2 3 1 20)	3.77426	6.09577	-0.691615	0.0564154
SCO0959	Putative secreted protein	3.88711	4.964	-0.352805	0.282205
SCO0960	Putative hydrolase (Putative secreted protein)	3.072	2.99156	0.0382775	0.93387
SCO0961	Glucose-1-phosphate adenylyltransferase (EC 2.7.7.27) (ADP-glucose pyrophosphorylase) (ADPGlc PPase) (ADP-glucose synthase)	6.14263	5.99345	0.0354678	0.939317
SCO0962	Putative glycosyl transferase	4.17768	3.75626	0.153405	0.771357
SCO0963	Uncharacterized protein	0.840645	1.53147	-0.865351	1
SCO0964	Uncharacterized protein	7.17186	13.3767	-0.899298	0.0716907
SCO0965	Uncharacterized protein	2.91093	3.49868	-0.265332	0.711017
SCO0967	Putative reductase	25.8147	19.3447	0.416257	0.178145
SCO0968	hypothetical protein	1.58625	3.38923	-1.09534	0.210541
SCO0969	Putative reductase	3.80934	4.02804	-0.080539	0.919336
SCO0970	Putative dehydrogenase/reductase (Putative secreted protein)	2.49739	4.41776	-0.822894	0.168189
SCO0972	Putative transposase remnant	14.2588	10.4423	0.44942	0.440179
SCO0974	Putative secreted protein	10.8801	8.8263	0.301804	0.579828
SCO0975	6-phosphogluconate dehydrogenase	52.8197	42.9291	0.29912	0.406281
SCO0976	hypothetical protein	100.631	126.976	-0.33549	0.180528
SCO0979	Uncharacterized protein	7.03182	8.45637	-0.266141	0.811757
SCO0980	Uncharacterized protein (Fragment)	16.2096	17.6892	-0.126015	0.825704
SCO0981	Putative DNA-binding protein	13.504	12.9976	0.05514	0.872375
SCO0982	Isocitrate lyase (EC 4.1.3.1)	4.50404	2.90941	0.630494	0.135645
SCO0983	Malate synthase (EC 2.3.3.9)	1.70587	1.44923	0.235216	0.718473
SCO0984	Putative 3-hydroxyacyl-CoA dehydrogenase	1.27551	0.79373	0.68435	1
SCO0986	Putative integral membrane protein	42.5412	46.9534	-0.142367	0.621599
SCO0987	Putative integral membrane protein	12.0166	11.0385	0.122486	0.714498
SCO0989	Uncharacterized protein	97.2999	96.4393	0.0128163	0.970308
SCO0990	Putative integral membrane protein	11.2794	9.16412	0.299617	0.391893
SCO0991	Uncharacterized protein	16.423	12.8184	0.357496	0.400265
SCO0992	cysteine synthase	2.12265	2.60767	-0.296893	0.788449
SCO0993	Hypothetical protein	7.04543	3.91243	0.848623	0.109388
SCO0994	putative transport system permease protein	5.39043	3.31191	0.702735	0.301898
SCO0995	Putative methyltransferase	7.03828	3.23985	1.1193	0.263456
SCO0997	Fe uptake system integral membrane protein	35.1083	40.9233	-0.221111	0.68358
SCO0998	Fe uptake system permease	83.5446	57.9624	0.52743	0.219039
SCO1001	Uncharacterized protein	10.9152	13.4967	-0.306261	0.599015
SCO1002	Uncharacterized protein	13.249	22.1068	-0.738608	0.0828825
SCO1003	Putative tetR-family transcriptional regulator	91.7761	105.903	-0.206556	0.397135
SCO1004	Uncharacterized protein	5.5839	8.96684	-0.683325	0.0936309
SCO1005	Insertion element IS110 uncharacterized 43.6 kDa protein	0	0	0	1
SCO1006	Uncharacterized protein	5.90574	10.975	-0.894031	1
SCO1007	oxidoreductase	12.3241	13.2091	-0.100043	0.785433
SCO1008	Uncharacterized protein	208.375	211.032	-0.0182856	0.955197
SCO1009	Putative transposase	21.3762	20.8223	0.0378817	0.929129
SCO1010	Putative integral membrane transport protein	1.91312	1.80513	0.0838286	0.902039
SCO1011	Uncharacterized protein	3.63287	4.02305	-0.147179	0.727346
SCO1012	Putative oxidoreductase	11.3452	15.4984	-0.450036	0.170149
SCO1013	mut-like protein	145.65	140.084	0.0562147	0.840827
SCO1014	Putative transferase	31.2798	31.4103	-0.00601056	0.983184
SCO1015	hypothetical protein	3.21333	2.17527	0.562875	0.867782
SCO1016	Putative secreted protein	11.0517	7.60717	0.538834	0.145954
SCO1017	Putative lipoprotein	49.1094	35.0346	0.487221	0.0640596
SCO1018	Putative glutamate racemase	71.5974	56.1818	0.349805	0.119646
SCO1019	Putative integral membrane protein	11.2826	8.01595	0.493155	0.115024
SCO1021	Hypothetical protein	55.5597	57.4856	-0.0491607	0.894147
SCO1026	transcriptional regulator	133.988	113.968	0.233476	0.277261
SCO1027	Uncharacterized protein	42.3846	45.9159	-0.115456	0.738079
SCO1028	Putative lyase	33.5752	25.8955	0.374697	0.119848
SCO1029	hypothetical protein	20.7608	7.81808	1.40898	0.119327
SCO1031	Putative ABC transport system integral membrane protein	1.21456	1.14284	0.0878178	1
SCO1032	Putative ABC transport system ATP-binding protein	1.68737	1.34119	0.331261	0.778653
SCO1033	Putative membrane protein	1.67612	4.04357	-1.2705	0.662322
SCO1034	TetR family transcriptional regulator	18.0887	14.5273	0.316322	0.38066
SCO1035	Uncharacterized protein	8.75708	8.2021	0.0944576	0.895575
SCO1036	Putative phosphotriesterase-family protein	8.51434	6.0433	0.494558	0.297904
SCO1037	Uncharacterized protein	5.32436	9.1746	-0.785036	0.203973
SCO1038	Uncharacterized protein	63.3165	46.6772	0.439864	0.15929
SCO1040	Putative DNA repair protein	6.45815	7.59263	-0.233479	0.654743
SCO1042	Uncharacterized protein	40.1714	36.1509	0.152137	0.706144
SCO1043	Putative transcriptional regulatory protein	52.4817	42.1286	0.317016	0.187354
SCO1045	Putative metal associated protein	24.0502	7.25918	1.72817	0.0671765
SCO1047	Putative integral membrane protein	3.84535	4.12786	-0.102277	0.887128
SCO1048	Putative secreted protein	3.07759	2.91114	0.0802195	0.961806
SCO1049	Putative secreted oxidoreductase	2.51697	3.13502	-0.316789	0.549628
SCO1051	Putative integral membrane protein	1.43889	3.1958	-1.15122	0.0512039
SCO1053	Uncharacterized protein	2.51274	3.16924	-0.334877	0.748133
SCO1054	Putative aminotransferase	10.8595	9.80965	0.14668	0.68468
SCO1056	Putative sugar transport sugar binding protein	3.85472	3.02586	0.349284	0.462288
SCO1057	Putative sugar transport integral membrane protein	8.58557	5.455	0.654335	0.0749498
SCO1058	Putative sugar transport integral membrane protein	7.69722	5.22215	0.559695	0.189658
SCO1059	Beta-glucosidase (EC 3.2.1.21)	3.85214	4.65556	-0.273294	0.524759
SCO1061	Putative bifunctional protein (Secreted sugar binding protein/sugar hydrolase)	1.72918	1.29964	0.411981	0.478639
SCO1062	Putative hydrolase	0.597761	0.496218	0.268595	1
SCO1063	Putative sugar transport integral membrane protein	2.6114	1.84798	0.498878	0.452018
SCO1064	Putative sugar transport integral membrane protein	3.15966	1.95891	0.68972	0.296002
SCO1065	Putative sugar transport sugar binding protein	2.48479	1.26454	0.974506	0.111346
SCO1066	Putative lacI-family transcriptional regulator	6.25571	3.91069	0.677751	0.104367
SCO1069	Putative marR-family transcriptional regulator	20.1968	20.5464	-0.0247595	0.965822
SCO1070	Putative two component system response regulator	12.0842	12.7299	-0.0750986	0.923657
SCO1071	Putative two component system sensor kinase	34.4573	28.0041	0.29917	0.236815
SCO1072	Uncharacterized protein	50.2976	59.6468	-0.245956	0.620815
SCO1075	Putative bifunctional protein (ATP/GTP binding protein/MutT-like)	92.5011	71.2768	0.376038	0.0649606
SCO1076	Putative secreted protein	38.2166	52.4399	-0.456466	0.432338
SCO1077	Putative sugar kinase	21.6704	23.0027	-0.0860788	0.795664
SCO1078	LacI family transcriptional regulator	23.5814	26.7871	-0.183889	0.511884
SCO1079	Uncharacterized protein	20.8056	20.7487	0.00395404	0.992079
SCO1080	Uncharacterized protein	11.0215	8.49474	0.375674	0.378779
SCO1083	Putative flavin-dependent reductase	19.508	15.2623	0.354096	0.366953
SCO1084	thioredoxin	39.8846	40.2779	-0.0141565	0.971565
SCO1085	acyltransferase	186.206	180.959	0.0412376	0.878568
SCO1091	acetyltransferase	76.4187	64.2059	0.251219	0.32315
SCO1092	Uncharacterized protein	14.5393	13.2139	0.1379	0.808705
SCO1093	Putative hydroxylase	12.1921	14.4841	-0.248521	0.487249
SCO1095	Uncharacterized protein	4.47404	5.85057	-0.387	0.381484
SCO1096	Uncharacterized protein	63.0654	62.3184	0.017191	0.979643
SCO1097	Putative hydrolase	32.8609	25.4377	0.369407	0.153221
SCO1098	Putative MarR-family regulatory protein	41.9493	32.6598	0.361131	0.263752
SCO1099	possible integral membrane protein	2.65952	2.81341	-0.0811566	0.930132
SCO1100	putative integral membrane protein	0.923527	1.76705	-0.936115	1
SCO1101	possible integral membrane protein	8.6666	9.25149	-0.0942203	0.826687
SCO1102	Putative integral membrane protein	17.256	16.3064	0.0816627	0.841671
SCO1103	Putative hydrolase	19.8036	21.9743	-0.150055	0.676617
SCO1104	Putative tetR-family transcriptional regulatory protein	76.6986	57.5836	0.413543	0.144516
SCO1105	hypothetical protein	12.8709	10.0923	0.350859	0.521754
SCO1106	Putative lipoprotein	12.4046	11.127	0.15681	0.720607
SCO1107	Uncharacterized protein	16.0091	14.7368	0.119464	0.811757
SCO1108	putative transcriptional regulator	33.6817	31.4974	0.0967314	0.823101
SCO1109	Putative oxidoreductase	10.9464	12.9111	-0.238149	0.474482
SCO1110	Putative secreted lyase	5.63859	8.08926	-0.520673	0.225517
SCO1111	Uncharacterized protein	11.8692	11.5084	0.0445362	0.918992
SCO1114	Uracil-DNA glycosylase 1 (UDG 1) (EC 3 2 2 27)	121.917	116.396	0.0668663	0.844828
SCO1115	Uncharacterized protein	63.9014	52.5493	0.282177	0.398064
SCO1116	Hypothetical protein	230.519	291.707	-0.339632	0.0725443
SCO1117	Putative secreted protein	66.1884	61.2423	0.112051	0.659142
SCO1118	integral membrane protein	45.8913	35.4211	0.373612	0.0770687
SCO1119	Putative asnC-family transcriptional regulatory protein	12.5714	8.94528	0.490949	0.308457
SCO1120	Putative hydrolase	24.7227	24.6396	0.00485471	0.990742
SCO1121	Putative secreted protein	31.5359	40.2642	-0.352502	0.170381
SCO1122	lysR-family transcriptional regulator	93.547	87.7483	0.0923211	0.72148
SCO1123	Hypothetical protein	384.669	335.333	0.198025	0.374095
SCO1124	Putative integral membrane protein	116.591	131.737	-0.176193	0.482147
SCO1125	Uncharacterized protein	125.07	138.927	-0.151582	0.58812
SCO1126	Uncharacterized protein	11.6352	18.6671	-0.682008	0.153388
SCO1131	Uncharacterized protein	2.76929	4.56953	-0.722533	0.296328
SCO1132	oxidoreductase	8.65802	7.54663	0.198204	0.566435
SCO1133	xanthine dehydrogenase YagS FAD-binding subunit	1.56726	2.36493	-0.593556	0.59419
SCO1134	Oxidoreductase. iron-sulfur binding subunit	3.03289	4.20855	-0.472631	0.752199
SCO1135	Putative tetR-family transcriptional regulator	52.5855	55.3072	-0.0728001	0.862719
SCO1136	Transcriptional regulatory protein	13.8421	18.9156	-0.450507	0.405346
SCO1137	Putative two component system histidine kinase	2.99823	3.96648	-0.403747	0.575389
SCO1139	hypothetical protein	2.76631	4.69536	-0.763275	0.397422
SCO1140	Putative integral membrane protein	7.5102	9.03406	-0.266524	0.415334
SCO1141	Uncharacterized protein	7.44497	14.5062	-0.962335	0.0538353
SCO1146	Putative lipoprotein	90.3517	73.6187	0.295479	0.18981
SCO1149	Hypothetical protein	46.3955	64.6382	-0.478402	0.0684453
SCO1150	50S ribosomal protein L31 type B 1	145.65	128.726	0.17821	0.56709
SCO1151	Putative integral membrane protein	91.1348	88.5733	0.0411304	0.887324
SCO1157	Putative ATP/GTP binding protein	21.1926	19.2428	0.139239	0.712683
SCO1158	Uncharacterized protein	2.62077	4.92464	-0.910027	0.279138
SCO1159	Uncharacterized protein	1.8746	4.30198	-1.19841	0.377898
SCO1161	Putative integral membrane protein	3.19605	4.79122	-0.584102	0.305493
SCO1171	Putative xylose repressor	13.8973	17.3183	-0.31749	0.263752
SCO1172	anhydro-N-acetylmuramyl-tripeptide amidase	194.04	171.974	0.174165	0.440055
SCO1173	transcriptional regulator	5.3547	6.03512	-0.172577	0.68727
SCO1175	hypothetical protein	3.01294	2.73905	0.137494	0.91426
SCO1179	Uncharacterized protein	6.80977	6.14161	0.148989	0.780768
SCO1180	Putative DNA polymerase III beta chain	10.7893	7.75434	0.476531	0.137785
SCO1187	Putative secreted cellulase B	3.79947	3.19534	0.24983	0.631807
SCO1188	Putative secreted cellulose binding protein	4.53475	6.25188	-0.463267	0.248625
SCO1189	hypothetical protein	25.2652	27.5901	-0.126999	0.833234
SCO1190	export protein	10.1736	10.8907	-0.0982768	0.801684
SCO1191	Putative marR-family transcriptional regulator	132.083	120.756	0.129345	0.625543
SCO1192	hypothetical protein	17.0948	16.0928	0.0871377	0.886429
SCO1193	TetR family transcriptional regulator	16.2425	13.3994	0.277607	0.494565
SCO1195	hypothetical protein	2.95768	2.52357	0.228999	0.894147
SCO1196	Putative secreted protein	6.32558	3.51645	0.847079	0.0644221
SCO1197	Putative acyl-CoA dehydrogenase	9.86017	5.82739	0.758762	0.172317
SCO1201	TrxB. Thioredoxin reductase	27.9423	32.0175	-0.19641	0.470089
SCO1202	Probable DNA ligase (EC 6.5.1.1) (Polydeoxyribonucleotide synthase [ATP])	16.074	15.8527	0.0199976	0.956857
SCO1203	MutT-like protein	4.21687	2.43845	0.790207	0.613332
SCO1205	Uncharacterized protein	26.4681	25.9079	0.0308671	0.974603
SCO1206	1,3,6,8-tetrahydroxynaphthalene synthase (THNS) (EC 2.3.1.233) (1,3,6,8-tetrahydroxynaphthalene synthesis polyketide synthase type III)	7.57172	7.98586	-0.0768274	0.922043
SCO1207	Biflaviolin synthase CYP158A2 (EC 1.14.21.7) (Cytochrome P450 158A2) (CYP158A2)	3.98527	5.22599	-0.391027	0.660163
SCO1208	Uncharacterized protein	13.4197	9.53491	0.493059	0.586625
SCO1209	Putative acyl-CoA dehydrogenase	38.9289	29.6414	0.393228	0.136278
SCO1211	Peptide deformylase 2 (PDF 2) (EC 3 5 1 88) (Polypeptide deformylase 2)	43.8292	42.8817	0.0315305	0.922043
SCO1214	6-phosphofructokinase	244.118	193.84	0.332715	0.0838393
SCO1215	cytochrome c oxidase assembly factor CtaG	150.552	125.215	0.265857	0.199886
SCO1216	Putative integral membrane protein	701.466	553.857	0.34086	0.143992
SCO1217	Putative sensor kinase	23.9926	20.2696	0.243268	0.428886
SCO1218	Putative transmembrane transport protein	6.69328	6.44223	0.0551524	0.92048
SCO1219	Putative integral membrane protein	0.636089	2.18043	-1.77731	1
SCO1220	Putative regulatory protein	8.74191	10.401	-0.250702	0.55005
SCO1226	Putative bifunctional protein	4.00423	3.76231	0.0899067	0.810752
SCO1227	Putative DNA-binding protein	2.6365	2.66636	-0.0162463	0.979976
SCO1228	Putative acyltransferase	51.228	37.3139	0.457221	0.0534565
SCO1230	Putative secreted tripeptidylaminopeptidase	22.4642	17.3532	0.372422	0.122786
SCO1232	Urease accessory protein UreG	31.744	22.7763	0.478953	0.170265
SCO1235	Urease subunit beta	91.1618	59.314	0.620057	0.452212
SCO1237	Uncharacterized protein	250.195	206.255	0.278624	0.26942
SCO1238	Putative ATP-dependent Clp protease proteolytic subunit-like (Endopeptidase Clp-like)	5.5706	5.33905	0.0612504	0.933591
SCO1239	Uncharacterized protein	2.95247	1.89813	0.637346	0.660601
SCO1240	hypothetical protein	8.17633	4.69248	0.801102	0.302428
SCO1241	Histidine kinase	14.1646	10.6303	0.414104	0.401847
SCO1242	Predicted transcriptional regulator	24.8418	23.2361	0.0964011	0.771803
SCO1243	8-amino-7-oxononanoate synthase	25.3877	22.0447	0.203701	0.456602
SCO1244	Biotin synthase	120.051	136.995	-0.190473	0.47692
SCO1245	adenosylmethionine--8-amino-7-oxononanoate transaminase	64.7026	66.5226	-0.0400213	0.933259
SCO1246	Dithiobiotin synthetase	71.1769	65.2986	0.124356	0.64138
SCO1247	Uncharacterized protein	45.9576	40.7973	0.17183	0.548181
SCO1248	Uncharacterized protein	14.9291	10.8621	0.458824	0.390124
SCO1250	Putative acetyltransferase	10.6933	8.5494	0.322813	0.566031
SCO1251	Putative integral membrane protein	11.1219	8.77919	0.341249	0.325848
SCO1252	Putative integral membrane protein	4.65903	3.24411	0.522209	0.521433
SCO1253	Uncharacterized protein	33.9145	34.684	-0.0323681	0.925243
SCO1254	Adenylosuccinate lyase (ASL) (EC 4 3 2 2) (Adenylosuccinase)	107.052	110.556	-0.0464697	0.854606
SCO1255	G/U mismatch-specific DNA glycosylase. DNA repair	58.3285	41.9919	0.474089	0.0755552
SCO1257	Putative ABC transport system integral membrane protein	14.4344	11.4373	0.335772	0.359318
SCO1259	Putative two-component system sensor kinase	9.02931	7.01535	0.3641	0.296363
SCO1260	two-component system response regulator	40.0498	31.085	0.365577	0.16876
SCO1261	transcriptional regulator	65.0849	56.0384	0.215907	0.34619
SCO1263	Putative ECF-sigma factor	6.27537	4.88472	0.361425	0.435922
SCO1264	hydrolase	3.77568	2.06221	0.872549	0.175055
SCO1266	3-oxoacyl-[acyl-carrier-protein] synthase II	1.60302	1.26831	0.337882	0.629073
SCO1267	acyl carrier protein	0	0.562789		1
SCO1268	Dihydrolipoamide acetyltransferase component of pyruvate dehydrogenase complex (EC 2.3.1.-)	2.23634	1.34584	0.732635	0.386948
SCO1269	Putative pyruvate dehydrogenase beta subunit	4.3922	4.9434	-0.170561	0.765253
SCO1270	Putative pyruvate dehydrogenase alpha subunit	1.82306	0.833921	1.12838	0.436374
SCO1272	Putative acyl carrier protein	5.05506	4.97478	0.0230943	0.960466
SCO1273	Putative reductase	1.43151	1.17201	0.288556	1
SCO1274	Uncharacterized protein	6.09153	3.50688	0.796618	0.133124
SCO1275	Putative halogenase	3.55342	2.49693	0.509055	0.214085
SCO1276	RNA polymerase ECF sigma factor	5.78277	4.39169	0.396985	0.505977
SCO1277	Uncharacterized protein	3.16993	3.38767	-0.0958422	0.903053
SCO1278	Putative ATP/GTP-binding protein	5.80924	4.00654	0.535992	0.125994
SCO1279	possible secreted protein	2.98182	3.20849	-0.105705	0.878568
SCO1280	triacylglycerol biosynthesis	1.48079	0.935591	0.662419	1
SCO1281	Putative oxidoreductase	0.264299	0.679234	-1.36174	1
SCO1282	Putative oxidoreductase	0.363038	0.136671	1.40941	1
SCO1283	Uncharacterized protein	0.252823	0.546668	-1.11254	1
SCO1284	Putative aminotransferase (Putative secreted protein)	5.76471	3.75521	0.618353	0.120727
SCO1285	Putative ketoreductase	2.80368	2.22405	0.334128	0.654182
SCO1286	oxidoreductase	2.46789	1.68872	0.547342	0.359661
SCO1287	Uncharacterized protein	0.38179	0.987047	-1.37034	1
SCO1288	Putative integral membrane protein	2.43529	2.12249	0.198336	0.873275
SCO1294	Putative cystathionine gamma-synthase	6.7771	4.49904	0.591051	0.0997145
SCO1298	Uncharacterized protein	9.30273	9.36759	-0.0100237	0.980631
SCO1299	transcriptional regulator	25.8878	28.5713	-0.142294	0.717974
SCO1300	Putative exonuclease	21.8134	20.5015	0.0894822	0.784457
SCO1301	DNA repair exonuclease	43.9315	38.9613	0.173212	0.645549
SCO1303	Uncharacterized protein	13.3017	10.7797	0.303303	0.404933
SCO1308	Putative hydrolase	24.5668	22.4325	0.13112	0.64444
SCO1309	Putative regulatory protein	5.15482	7.89518	-0.615052	0.416834
SCO1310	Putative cation efflux system protein	8.62395	10.3349	-0.261098	0.458718
SCO1311	Uncharacterized protein	37.9904	36.5556	0.0555418	0.879948
SCO1312	Putative transcriptional regulatory protein	36.7708	34.515	0.0913355	0.792205
SCO1318	Putative membrane protein	34.1893	31.8494	0.102281	0.720607
SCO1322	Uncharacterized protein	13.6586	9.12034	0.582648	0.0735251
SCO1323	hypothetical protein	22.6925	24.7444	-0.124883	0.712683
SCO1324	Putative 3-ketoacyl-CoA thiolase/acetyl-CoA acetyltransferase	23.8435	22.1392	0.106994	0.720477
SCO1325	Uncharacterized protein	30.3825	27.4401	0.146956	0.701123
SCO1327	Putative integral membrane protein	20.4675	21.41	-0.0649449	0.865601
SCO1328	Uncharacterized protein	12.9532	12.6523	0.033906	0.959986
SCO1329	Uncharacterized protein	3.53252	6.50852	-0.881633	0.676617
SCO1330	Putative fatty acid CoA ligase	3.2491	5.11409	-0.654438	0.140061
SCO1331	Putative multi-domain regulatory protein	12.262	10.0387	0.288628	0.266237
SCO1332	Uncharacterized protein	2.99442	1.97106	0.603301	0.349756
SCO1334	Uncharacterized protein	71.9122	34.5064	1.05937	0.0889356
SCO1336	lipoprotein N-acyltransferase	38.3443	34.7868	0.140474	0.635885
SCO1337	Putative oxidoreductase	33.9881	30.2344	0.168836	0.705991
SCO1338	Putative monooxygenase (Putative secreted protein)	4.32396	4.26104	0.0211485	0.972935
SCO1339	Uncharacterized protein	8.72316	7.13377	0.290187	0.559531
SCO1342	hypothetical protein	89.6873	65.7655	0.447573	0.0520001
SCO1344	Putative solute binding transport lipoprotein of an uncharacterized ABC-type	15.0797	15.2467	-0.0158867	0.96739
SCO1347	Putative secreted protein	40.7159	42.8166	-0.0725783	0.809189
SCO1348	Uncharacterized protein	69.2258	66.5298	0.0573098	0.919125
SCO1349	Uncharacterized protein	64.4619	54.7857	0.234647	0.418476
SCO1350	Uncharacterized protein	0.830922	0.859955	-0.0495486	1
SCO1351	Putative large transcriptional regulator	3.35873	2.13167	0.655933	0.0556711
SCO1352	Xaa-Pro aminopeptidase 2 (EC 3 4 11 9)	9.79604	8.47908	0.20829	0.52971
SCO1354	Putative secreted protein	4.31082	3.2379	0.412904	0.56303
SCO1355	Putative secreted serine protease	3.83044	2.35853	0.699623	0.0884522
SCO1356	Putative iron sulphur protein (Putative secreted protein)	4.93125	7.06022	-0.517759	0.384024
SCO1357	Uncharacterized protein	8.29579	8.65594	-0.0613104	0.933692
SCO1358	Putative LysR-family transcriptional regulator	11.298	11.4574	-0.0202069	0.969909
SCO1359	Putative integral membrane protein	2.74155	3.08528	-0.170411	0.785761
SCO1361	Uncharacterized protein	22.3069	24.0136	-0.106363	0.766139
SCO1362	hypothetical protein	5.90669	4.4015	0.424353	0.347928
SCO1363	Putative integral membrane protein	7.98523	5.78761	0.464367	0.222732
SCO1365	Uncharacterized protein	102.294	47.3454	1.11143	0.0670661
SCO1367	Putative ABC transport system ATP-binding protein	2.04419	0.951252	1.10363	0.789987
SCO1368	Putative ABC transport system transmembrane protein	3.36146	3.50133	-0.0588162	0.973868
SCO1369	Putative two component system histidine kinase	4.49689	4.74418	-0.0772317	0.897035
SCO1370	Putative two component system DNA binding response regulator	4.19954	5.81973	-0.470722	0.549557
SCO1371	Putative oxidoreductase	19.0104	17.5294	0.117011	0.739831
SCO1372	Hypothetical protein	36.5683	31.7243	0.205004	0.459631
SCO1374	Putative secreted protein	9.61716	6.14366	0.646511	0.15114
SCO1375	hypothetical protein	71.1464	107.993	-0.60207	0.127761
SCO1376	LacI family transcriptional regulator	26.0935	24.7665	0.0753015	0.810909
SCO1377	Putative molibdenum binding protein	45.8023	38.5027	0.250459	0.453468
SCO1378	Glycine dehydrogenase	243.503	204.413	0.252454	0.203939
SCO1379	Uncharacterized protein	48.4205	26.4948	0.869911	0.248466
SCO1383	transcriptional regulator	220.376	211.021	0.0625815	0.806485
SCO1384	Uncharacterized protein	365.409	355.283	0.0405459	0.873433
SCO1385	Putative membrane protein	138.022	122.456	0.172625	0.45032
SCO1386	Putative integral membrane protein	117.51	119.068	-0.019008	0.979643
SCO1387	Putative membrane associated protein	131.182	146.069	-0.155073	0.532578
SCO1389	Putative CDP-diacylglycerol--glycerol-3-phosphate 3-phosphatidyl-transferase	104.555	88.8835	0.23427	0.313464
SCO1393	Acetoacetyl-CoA synthetase	11.2768	8.4095	0.423263	0.103802
SCO1394	Putative glycosyl hydrolase	5.89995	4.9675	0.248183	0.59872
SCO1395	mutT-like protein	92.4828	105.25	-0.186562	0.547968
SCO1396	D-alanyl-D-alanine dipeptidase (D-Ala-D-Ala dipeptidase) (EC 3 4 13 22)	5.86442	4.2202	0.474678	0.326773
SCO1397	Uncharacterized protein	11.7807	8.24156	0.515434	0.109339
SCO1398	Uncharacterized protein (Fragment)	7.11712	5.66479	0.329271	0.506524
SCO1399	ATP/GTP-binding protein	38.5673	32.1103	0.264342	0.377898
SCO1401	Uncharacterized protein	74.18	59.3189	0.322537	0.474172
SCO1402	Putative large secreted protein	15.2264	14.8459	0.0365074	0.919336
SCO1406	hypothetical protein	98.1937	82.4396	0.252294	0.239088
SCO1408	Putative membrane protein	37.6951	28.7903	0.388794	0.11405
SCO1409	hypothetical protein	37.1233	28.717	0.370421	0.0886149
SCO1411	Putative transmembrane transport protein	6.70245	6.09981	0.135925	0.809223
SCO1414	Putative ankyrin-like protein	127.693	141.322	-0.146309	0.57777
SCO1415	Putative membrane protein	1.42055	8.64749	-2.60584	0.418883
SCO1416	SffA	7.45107	7.44394	0.00138156	0.990742
SCO1418	hypothetical protein	8.6806	4.22994	1.03716	0.27654
SCO1420	possible integral membrane Contains a TTA /leucine codon	28.5615	24.5141	0.220458	0.385255
SCO1422	Hypothetical protein	241.391	199.332	0.276193	0.180798
SCO1423	glycosyl transferase	330.552	267.525	0.305203	0.114496
SCO1427	hypothetical protein	69.7255	68.837	0.0185021	0.979863
SCO1428	Acyl-CoA dehydrogenase	35.0649	35.6431	-0.0235956	0.950383
SCO1429	Chitinase (Putative secreted protein)	6.55582	6.0722	0.110557	0.79512
SCO1432	Hypothetical protein	11.5879	10.5018	0.141987	0.671259
SCO1433	Uncharacterized protein	17.1238	13.9719	0.293473	0.507143
SCO1434	Putative CbxX/CfqX family protein	28.9771	23.3139	0.313721	0.166732
SCO1435	Putative integral membrane protein	42.9726	34.9129	0.299659	0.378857
SCO1436	Putative secreted protein	21.3706	20.6073	0.052469	0.919336
SCO1437	Putative membrane protein	78.3022	56.4034	0.47327	0.0536772
SCO1438	ATP phosphoribosyltransferase (ATP-PRT) (ATP-PRTase) (EC 2 4 2 17)	115.094	108.702	0.0824319	0.748305
SCO1439	Phosphoribosyl-ATP pyrophosphatase (PRA-PH) (EC 3 6 1 31)	899.992	729.973	0.302069	0.142118
SCO1441	Riboflavin biosynthesis protein RibBA	33.145	21.3824	0.632368	0.154881
SCO1442	Putative integral membrane protein	29.9285	22.276	0.426029	0.627074
SCO1443	Putative riboflavin synthase	237.988	186.018	0.355448	0.145361
SCO1445	Uncharacterized protein	7.39941	5.67442	0.382937	0.405498
SCO1449	Acyl-CoA thioester hydrolase	65.2614	41.0462	0.668982	0.0889356
SCO1450	Putative uracyl permease	60.2411	49.162	0.293204	0.326306
SCO1451	endoglucanase	76.821	54.3495	0.499233	0.0727842
SCO1452	Uncharacterized protein	21.2852	19.0608	0.159243	0.656708
SCO1456	Uncharacterized protein	5.94345	7.14468	-0.265568	0.731386
SCO1457	Putative transport protein	3.37153	3.89635	-0.208722	0.68358
SCO1465	Putative secreted protein	13.8863	10.5315	0.39894	0.218876
SCO1466	hypothetical protein	2.04043	0.871222	1.22776	0.43204
SCO1467	Hypothetical protein	2.44433	1.49201	0.712176	0.362637
SCO1468	Putative serine/threonine protein kinase	1.8952	2.09705	-0.146013	0.772889
SCO1469	Hypothetical protein	9.7459	7.15771	0.445298	0.092781
SCO1470	hypothetical protein	41.6146	35.6799	0.221979	0.548359
SCO1471	Putative transposase	0	0	0	1
SCO1474	hypothetical protein	9.78737	13.2972	-0.442131	0.307482
SCO1475	primosome assembly protein PriA	35.7077	28.0331	0.349103	0.0989191
SCO1477	Putative flavoprotein homologue (Partial)	39.6981	45.6341	-0.201042	0.400118
SCO1479	guanylate kinase	547.582	671.062	-0.293371	0.129231
SCO1480	Hypothetical protein	853.843	677.799	0.333113	0.091104
SCO1481	Orotidine 5 -phosphate decarboxylase (EC 4 1 1 23) (OMP decarboxylase) (OMPDCase) (OMPdecase)	20.4366	23.0244	-0.172011	0.591164
SCO1482	Dihydroorotate dehydrogenase (quinone) (EC 1 3 5 2) (DHOdehase) (DHOD) (DHODase) (Dihydroorotate oxidase)	14.7726	12.9728	0.187439	0.571218
SCO1483	Carbamoyl phosphate synthase large subunit	73.7118	57.1145	0.368039	0.135645
SCO1484	Carbamoyl-phosphate synthase small chain (EC 6 3 5 5) (Carbamoyl-phosphate synthetase glutamine chain)	56.8348	60.4226	-0.0883133	0.89311
SCO1485	Integral membrane protein	61.4463	59.724	0.0410157	0.967021
SCO1486	dihydroorotase	34.9016	46.7034	-0.420235	0.473808
SCO1487	Aspartate carbamoyltransferase (EC 2 1 3 2) (Aspartate transcarbamylase) (ATCase)	23.6529	29.5853	-0.322866	0.20554
SCO1489	BldD	580.398	581.704	-0.00324321	0.987621
SCO1490	Transcription antitermination protein NusB	1095.91	1331.31	-0.280707	0.147087
SCO1492	Putative peptidase	64.5435	74.8619	-0.21396	0.341931
SCO1494	3-dehydroquinate synthase	90.4734	84.0215	0.106735	0.862863
SCO1495	Adenylate kinase and related kinases	120.405	124.49	-0.0481348	0.960097
SCO1496	chorismate synthase	382.75	354.469	0.110742	0.670352
SCO1498	Shikimate 5-dehydrogenase	36.3023	57.6858	-0.668155	0.140317
SCO1500	Putative Holliday junction resolvase (EC 3 1 - -)	101.071	143.919	-0.509884	0.568906
SCO1501	AlaS alanyl-tRNA synthetase	195.77	240.839	-0.29891	0.161388
SCO1502	putative secreted protein	259.401	418.944	-0.691572	0.290186
SCO1503	putative secreted protein	346.389	427.079	-0.30211	0.134311
SCO1504	Putative transcriptional regulator	6.61772	7.03623	-0.088468	0.800855
SCO1505	30S ribosomal protein S4	3534.93	2856.47	0.307446	0.11997
SCO1506	recombination factor protein RarA	40.9326	47.8221	-0.224429	0.33105
SCO1510	Putative peptidyl-prolyl cis-trans isomerase	114.771	148.603	-0.372705	0.0606104
SCO1512	Uncharacterized protein	630.423	679.966	-0.109141	0.780539
SCO1513	GTP pyrophosphokinase (EC 2 7 6 5) ((p)ppGpp synthase) (ATP GTP 3 -pyrophosphotransferase) (ppGpp synthase I)	52.3426	57.9564	-0.146983	0.513829
SCO1515	preprotein translocase subunit SecF	127.825	151.292	-0.243169	0.242094
SCO1516	preprotein translocase subunit SecD	143.085	164.515	-0.201347	0.33693
SCO1518	Holliday junction DNA helicase RuvB	23.9844	25.8693	-0.109143	0.715127
SCO1519	Holliday junction DNA helicase RuvA	14.5803	15.8459	-0.12009	0.872375
SCO1520	Holliday junction resolvase	64.6657	78.6935	-0.283243	0.298318
SCO1521	Probable transcriptional regulatory protein	1445.47	1730.43	-0.259591	0.196878
SCO1522	glutamine amidotransferase subunit PdxT	163.375	131.864	0.309142	0.146227
SCO1523	pyridoxine biosynthesis protein	190.135	156.441	0.281405	0.166323
SCO1524	hypothetical protein	23.0356	30.1594	-0.388744	0.222493
SCO1525	Putative sugar transferase	30.2252	48.0372	-0.668399	0.0565335
SCO1526	lipid A biosynthesis lauroyl acyltransferase	31.3654	47.9977	-0.613791	0.132291
SCO1527	Putative membrane transferase	80.546	111.766	-0.472596	0.118
SCO1528	Putative elongation factor	3.46966	4.43568	-0.354362	0.317748
SCO1529	Hypothetical protein	69.31	58.5235	0.244046	0.247054
SCO1530	Uncharacterized protein	312.114	283.888	0.136755	0.550155
SCO1532	Uncharacterized protein	3.58881	6.2444	-0.799056	0.0688569
SCO1533	Uncharacterized protein	10.8334	14.88	-0.457894	0.32879
SCO1534	Putative DNA polymerase III	10.6484	12.269	-0.20438	0.618619
SCO1535	Uncharacterized protein	4.82409	7.24159	-0.586049	0.339345
SCO1536	Uncharacterized protein	4.36408	5.12583	-0.23211	0.488167
SCO1537	Putative transport system membrane protein	2.86955	2.9929	-0.0607229	0.939761
SCO1538	Putative transport system membrane protein	2.77048	3.95237	-0.512582	0.405195
SCO1540	Putative membrane protein	597.006	735.187	-0.300366	0.122668
SCO1546	Putative aminotransferase	102.803	116.104	-0.175528	0.533842
SCO1547	Putative anthranilate synthase	37.9179	53.299	-0.491229	0.160893
SCO1548	Uncharacterized protein	280.078	246.052	0.186866	0.485163
SCO1549	hypothetical protein	2.85531	4.99346	-0.806393	0.093851
SCO1550	small membrane protein	1798.93	2355.51	-0.388898	0.0512867
SCO1551	Putative eukaryotic-type protein kinase	320.548	311.79	0.0399656	0.875477
SCO1556	Acetyltransferase	41.1219	53.9591	-0.391961	0.104367
SCO1558	ABC transporter permease	28.9594	31.7645	-0.133385	0.677347
SCO1560	Putative phosphatase	96.5036	97.1817	-0.0101023	0.973454
SCO1561	Putative integral membrane protein	144.083	161.352	-0.16331	0.54284
SCO1564	Putative RNA polymerase sigma factor	5.34635	5.4946	-0.0394593	0.974023
SCO1565	glycerophosphoryl diester phosphodiesterase	5.13655	5.50666	-0.10038	0.834867
SCO1567	transmembrane-transport protein	17.0894	13.2282	0.369486	0.277238
SCO1569	oxidoreductase	14.0634	19.0833	-0.440364	0.1147
SCO1570	Argininosuccinate lyase	13.2711	15.6504	-0.237911	0.406494
SCO1571	hypothetical protein	33.5918	28.7668	0.223706	0.482147
SCO1572	Putative secreted protein	12.9419	11.3404	0.190575	0.635521
SCO1574	Uncharacterized protein	1.67002	3.32129	-0.991882	0.191741
SCO1575	Putative thiamine biosynthesis lipoprotein	2.35933	3.01206	-0.352372	0.621477
SCO1576	arginine repressor	36.9605	48.3937	-0.388833	0.156411
SCO1577	acetylornithine aminotransferase	18.5579	12.7137	0.545648	0.134572
SCO1578	Acetylglutamate kinase (EC 2 7 2 8) (N-acetyl-L-glutamate 5-phosphotransferase) (NAG kinase) (AGK)	11.3727	11.6282	-0.0320544	0.964123
SCO1579	glutamate N-acetyltransferase	10.1267	7.31387	0.469462	0.393333
SCO1580	N-acetyl-gamma-glutamyl-phosphate reductase	9.24924	8.24225	0.166297	0.810909
SCO1581	Putative membrane protein	26.9827	41.3051	-0.614283	0.127349
SCO1582	ATP/GTP binding protein	59.667	60.9853	-0.0315287	0.937309
SCO1583	Putative secreted arabinosidase	2.82881	3.61313	-0.353053	0.322449
SCO1584	Uncharacterized protein	24.4291	38.9497	-0.673009	0.0520001
SCO1587	transcriptional regulator	3.63035	4.0259	-0.149204	0.755928
SCO1588	Putative integral membrane protein	15.5064	12.1908	0.34707	0.268807
SCO1589	Uncharacterized protein	29.5768	42.3765	-0.518801	0.421591
SCO1592	mutT domain	79.983	127.18	-0.669106	0.141864
SCO1594	phenylalanyl-tRNA synthetase subunit beta	201.439	208.095	-0.0468977	0.879408
SCO1595	putative phenylalanyl-tRNA synthetase alpha chain	193.906	251.175	-0.373335	0.327607
SCO1597	Putative rRNA methylase	94.0032	93.8663	0.00210268	0.991073
SCO1598	50S ribosomal protein L20	5750.86	6848.96	-0.252107	0.223508
SCO1600	Translation initiation factor IF-3	5696.6	5703.73	-0.00180522	0.992409
SCO1603	Mini-circle putative transposase for IS117	0	0	0	1
SCO1604	Mini-circle uncharacterized 19 1 kDa protein	0	0	0	1
SCO1605	Mini-circle uncharacterized 12.9 kDa protein	0	0	0	1
SCO1606	Putative membrane protein	9.94558	11.8353	-0.250964	0.479968
SCO1608	Uncharacterized protein	25.548	39.3537	-0.623289	0.13547
SCO1609	Uncharacterized protein	21.674	19.1568	0.178103	0.529694
SCO1610	Putative membrane protein	25.3413	26.8114	-0.0813549	0.800062
SCO1611	Putative dehydrogenase	3.66065	5.70909	-0.641163	0.325839
SCO1612	Putative aldehyde dehydrogenase	2.14244	3.08914	-0.527953	0.352438
SCO1613	Putative glutamine synthetase	1.63322	3.61509	-1.14631	0.0783916
SCO1614	transcriptional regulator	5.2655	3.48094	0.597095	0.278837
SCO1615	Uncharacterized protein	11.1067	11.3002	-0.0249282	0.965817
SCO1616	transcriptional regulator	41.4477	35.7233	0.214428	0.401913
SCO1617	putative transporter	5.82103	5.69381	0.0318801	0.967246
SCO1618	Uncharacterized protein	10.4805	15.2261	-0.53884	0.280106
SCO1619	Putative regulatory protein	25.0675	33.0867	-0.400432	0.180044
SCO1621	Glycine betaine transport ATP-binding protein	56.7997	41.2637	0.461009	0.254282
SCO1622	5 -3 exonuclease (EC 3 1 11 -)	27.4111	37.49	-0.451748	0.0570793
SCO1629	RarB	1.80039	9.63636	-2.42018	0.0607256
SCO1631	helicase	79.4301	101.467	-0.353257	0.0569834
SCO1635	hypothetical protein	50.4291	74.2611	-0.558349	0.41825
SCO1638	FKBP_C. FKBP-type peptidyl-prolyl cis-trans isomerase	2200.22	2285.96	-0.055151	0.816548
SCO1639	Peptidyl-prolyl cis-trans isomerase	76.6536	98.299	-0.358823	0.0814313
SCO1642	Putative LacI family regulator (Putative LacI family repressor)	37.3693	38.3533	-0.037499	0.904411
SCO1644	20S proteasome beta-subunit precursor	352.72	278.468	0.341013	0.14593
SCO1645	Uncharacterized protein	270.807	187	0.534228	0.134948
SCO1647	Uncharacterized protein	47.1215	40.0119	0.235957	0.307838
SCO1650	Putative secreted protein	111.419	107.393	0.0530874	0.851368
SCO1652	Uncharacterized protein	16.017	17.4171	-0.1209	0.71191
SCO1654	two-component response regulator	302.238	234.533	0.365892	0.0595472
SCO1657	methionine synthase	39.0273	41.1321	-0.0757793	0.756161
SCO1662	ParJ	232.114	216.44	0.100867	0.659311
SCO1664	Uncharacterized protein	52.017	57.4665	-0.143738	0.738019
SCO1665	Uncharacterized protein	148.423	179.46	-0.273947	0.288036
SCO1666	phosphatase	20.2865	25.8314	-0.348607	0.256106
SCO1667	Magnesium transport protein CorA	21.4053	25.4208	-0.248039	0.365771
SCO1668	Uncharacterized protein	6.55767	6.90955	-0.0754097	0.889137
SCO1670	oxidoreductase	10.7374	11.4385	-0.0912469	0.920639
SCO1671	putative exodeoxyribonuclease	43.7952	37.0484	0.241362	0.277772
SCO1676	Putative peptidase	75.2393	72.9961	0.0436659	0.875077
SCO1677	UPF0225 protein SCO1677	61.4086	78.4658	-0.353623	0.216961
SCO1678	Putative transcriptional regulator	80.833	71.7918	0.171125	0.500126
SCO1684	Uncharacterized protein	2.43881	4.34049	-0.831678	0.0924656
SCO1685	Putative integral membrane protein	1.34152	1.46889	-0.130863	1
SCO1686	Uncharacterized Nudix hydrolase SCO1686 (EC 3.6.-.-)	6.92734	6.01071	0.204767	0.739107
SCO1687	Putative membrane protein	6.10816	11.4665	-0.90861	0.109388
SCO1688	Putative membrane protein	1.97578	3.78154	-0.936554	0.442723
SCO1689	Putative phosphotransferase	2.88477	3.17799	-0.139662	0.825803
SCO1692	Putative oxidoreductase	6.12676	5.71952	0.0992307	0.933139
SCO1693	Uncharacterized protein	4.98354	6.78951	-0.446137	0.217587
SCO1694	Putative penicillin acylase	4.26905	4.57728	-0.100575	0.788449
SCO1695	Uncharacterized protein	47.029	60.2515	-0.357449	0.157062
SCO1696	Uncharacterized protein	46.316	52.2891	-0.175	0.516615
SCO1697	Putative merR-family transcriptional regulator	43.3226	48.8269	-0.172554	0.574948
SCO1698	Uncharacterized protein	58.94	47.9139	0.298802	0.584961
SCO1701	Putative acyl-CoA dehydrogenase	3.93143	3.73601	0.0735565	0.898786
SCO1705	Putative alcohol dehydrogenase (Zinc-binding)	5.75527	8.39749	-0.545074	0.125568
SCO1708	Putative membrane protein	21.4116	32.8119	-0.615826	0.376073
SCO1709	Putative integral membrane transport protein	6.01546	6.94333	-0.206952	0.575792
SCO1710	Putative integral membrane transport protein	13.8735	16.3456	-0.236574	0.404933
SCO1711	Putative dehydrogenase	2.26644	2.82859	-0.319656	0.436814
SCO1712	Putative TetR-family transcriptional regulator	10.3293	19.2821	-0.900518	0.450456
SCO1713	hypothetical protein	0	0	0	1
SCO1714	hypothetical protein	430.296	438.925	-0.0286465	0.91426
SCO1716	Putative gntR-family transcriptional regulator	7.96268	8.52181	-0.0979052	0.843202
SCO1718	Possible transcriptional regulator	31.7924	33.5935	-0.0795007	0.81107
SCO1719	Putative ABC-transporter ATP-binding protein	7.00812	6.3777	0.135992	0.843979
SCO1720	Transport permease protein	29.8535	34.5578	-0.21111	0.493271
SCO1721	hypothetical protein	266.146	304.257	-0.193073	0.448488
SCO1722	Putative membrane protein	2.33436	2.65711	-0.186832	0.810615
SCO1723	Putative RNA polymerase sigma factor	0.38187	0.850171	-1.15467	1
SCO1724	Putative serine/threonine protein kinase	5.20664	4.77926	0.123564	0.761248
SCO1725	Secreted SGNH-hydrolases similar to Streptomyces scabies esterase (SEST) a causal agent of the potato scab disease which hydrolyzes a specific ester bond in suberin	2.37118	2.61244	-0.139789	0.852027
SCO1728	GntR family transcriptional regulator	18.3853	19.5113	-0.085754	0.866953
SCO1731	hypothetical protein	32.4959	26.2609	0.307341	0.314225
SCO1732	Uncharacterized protein	117.056	90.1727	0.376438	0.654743
SCO1733	Putative acetyltransferase	29.1265	35.7794	-0.296798	0.378857
SCO1734	Putative secreted cellulose-binding protein	1.59296	3.02334	-0.924435	0.104543
SCO1735	Putative secreted lipase	1.39289	1.49879	-0.105712	1
SCO1736	Putative marR-family transcriptional regulator	20.3883	16.4433	0.310236	0.456888
SCO1740	Putative membrane protein	1.19158	1.49103	-0.323428	1
SCO1741	Putative secreted serine protease	1.17792	1.21036	-0.03919	1
SCO1742	Putative ABC-transporter ATP-binding protein	23.0907	25.6014	-0.14891	0.706121
SCO1743	Putative ABC-transporter transmembrane protein	8.61069	13.2926	-0.626428	0.296328
SCO1744	Putative two-component system sensor kinase	2.97558	5.02087	-0.754768	0.297324
SCO1745	Putative two-component system response regulator	5.8739	9.57419	-0.70483	0.378063
SCO1746	Secreted serine protease	4.0999	6.83009	-0.736314	0.0874803
SCO1747	Uncharacterized protein	66.1689	73.9568	-0.16053	0.513829
SCO1748	Putative expression regulator	28.0547	35.4418	-0.337211	0.156411
SCO1749	conserved hypothetical protein	202.081	187.153	0.110716	0.665485
SCO1750	Putative acyl CoA dehydrogenase	17.7135	20.9862	-0.244594	0.386222
SCO1757	hypothetical protein	31.4601	39.9369	-0.344197	0.421379
SCO1758	GTP-binding protein EngA synchronizes cellular events by interacting with multiple targets with tandem G-domains	138.546	169.829	-0.29371	0.135674
SCO1759	transferase	101.942	141.893	-0.477052	0.124085
SCO1761	prephenate dehydrogenase	23.4242	23.4858	-0.00379373	0.992925
SCO1762	Chorismate mutase (EC 5.4.99.5)	24.7117	26.1537	-0.0818226	0.916563
SCO1763	Putative iron-sulphur protein (Putative secreted protein)	4.4915	8.47216	-0.915533	0.180042
SCO1765	predicted nucleotidyltransferase	22.2082	30.4845	-0.456982	0.22983
SCO1766	glycohydrolase	5.46288	7.6048	-0.477249	0.437219
SCO1767	DNA hydrolase. Bacterial mutT protein	21.8724	23.4432	-0.100062	0.808705
SCO1768	Pseudouridine synthase	301.475	371.567	-0.301585	0.172438
SCO1769	ScpB	97.801	117.112	-0.259966	0.677704
SCO1770	Segregation and condensation protein A	33.2117	54.2316	-0.707443	0.405005
SCO1771	hypothetical protein	305.884	413.752	-0.435779	0.288634
SCO1773	L-alanine dehydrogenase. Amino acid transport and metabolism	143.805	173.216	-0.268457	0.180798
SCO1774	Putative regulatory protein	15.3506	16.485	-0.102857	0.712231
SCO1778	Putative transcriptional regulator	7.97141	10.9927	-0.46364	0.103378
SCO1780	DNA repair protein RecN (Recombination protein N)	102.411	129.284	-0.33617	0.076028
SCO1781	PpnK. inorganic polyphosphate/ATP-NAD kinase	65.87	77.3522	-0.23182	0.412319
SCO1782	Putative membrane protein	41.5151	56.5123	-0.444929	0.196212
SCO1783	Uncharacterized protein	76.6796	98.2892	-0.358191	0.201157
SCO1784	Hypothetical protein	91.4023	102.27	-0.162085	0.833316
SCO1785	Iron-siderophore uptake system ATP-binding component	37.7961	59.1524	-0.6462	0.145954
SCO1788	hypothetical protein	64.8107	50.7836	0.351869	0.104543
SCO1790	hypothetical protein	178.141	182.275	-0.0330931	0.950141
SCO1791	Uncharacterized protein	183.883	241.954	-0.395946	0.0681418
SCO1793	putative secreted protein similar to sporulation control protein Spo0M from B. subtilis (EMBL:D89936)	260.204	235.495	0.143948	0.515157
SCO1794	UPF0098 protein SCO1794	307.708	270.512	0.185868	0.400265
SCO1796	Secreted protein	115.913	100.887	0.20029	0.372674
SCO1797	Putative integral membrane protein	156.807	172.2	-0.135091	0.596125
SCO1799	Uncharacterized protein	19.5815	18.0039	0.121182	0.731875
SCO1806	ABC transporter ATP-binding protein	147.449	180.642	-0.292919	0.130416
SCO1808	Putative phosphoserine phosphatase	108.818	135.907	-0.320704	0.108593
SCO1809	Uncharacterized protein	175.993	232.34	-0.400716	0.0500111
SCO1810	Putative membrane protein	32.4737	58.6943	-0.853949	0.0911993
SCO1811	Putative membrane protein	189.562	272.82	-0.525276	0.518055
SCO1812	integral membrane transporter	23.9976	26.0543	-0.118627	0.673241
SCO1813	GntR family transcriptional regulator	55.1474	68.083	-0.304003	0.202921
SCO1818	tyrosyl-tRNA synthetase	198.802	250.968	-0.336172	0.0812869
SCO1819	Putative integral membrane protein	57.4372	73.6278	-0.358265	0.301882
SCO1820	hypothetical protein	138.98	153.623	-0.144509	0.564533
SCO1822	transmembrane transport protein	7.56796	7.61871	-0.0096425	0.977238
SCO1823	hypothetical protein	3.12071	2.37741	0.392485	0.831808
SCO1824	Secreted subtilisin-like protease	45.8959	43.6738	0.071596	0.787254
SCO1825	Putative membrane protein	13.5996	16.2827	-0.259779	0.493026
SCO1826	Putative membrane protein	17.5735	23.9092	-0.444169	0.0906906
SCO1828	Uncharacterized protein	59.1602	79.2086	-0.421032	0.292005
SCO1831	Putative oxidoreductase	83.5633	81.2117	0.0411815	0.887679
SCO1832	Putative membrane protein	45.0373	45.0752	-0.00121306	0.994105
SCO1833	Putative membrane protein	12.3212	12.2013	0.0141092	0.986708
SCO1834	Uncharacterized protein	22.6004	27.1733	-0.265842	0.535251
SCO1835	hypothetical protein	16.8606	39.3831	-1.22392	0.234582
SCO1836	Stress-like protein	31.034	22.9703	0.434078	0.191536
SCO1837	hypothetical protein	8.64174	13.3499	-0.627441	0.0684453
SCO1838	enoyl-CoA hydratase/isomerase	30.5191	35.5734	-0.221088	0.425372
SCO1842	Uncharacterized protein	26.3845	32.1541	-0.285309	0.240726
SCO1844	Putative aldolase	14.123	21.2538	-0.589671	0.0524667
SCO1845	Phosphate transporter	126.462	131.413	-0.0554058	0.8271
SCO1846	Putative membrane protein	90.2485	99.0796	-0.134686	0.745196
SCO1847	cobalamin biosynthesis protein	196.838	378.237	-0.942286	0.0984866
SCO1848	Cobyric acid synthase	152.637	267.859	-0.811369	0.103111
SCO1849	cobN. Protein involved in porphyrin and chlorophyll metabolism. vitamin B12 metabolism	141.558	211.768	-0.581098	0.0798081
SCO1850	Magnesium chelatase	106.384	148.865	-0.484718	0.411016
SCO1851	cob(I)yrinic acid a.c-diamide adenosyltransferase	239.095	291.797	-0.287377	0.770082
SCO1852	cobyrinic acid a.c-diamide synthase	82.9082	134.286	-0.695727	0.365264
SCO1853	Precorrin-2 C20-methyltransferase (EC 2 1 1 130)	168.152	194.066	-0.20678	0.842463
SCO1854	Putative permease	212.947	274.319	-0.365364	0.0577612
SCO1855	precorrin-4 C11-methyltransferase	116.315	147.463	-0.342307	0.0879671
SCO1856	precorrin-6Y C5.15-methyltransferase	105.504	120.093	-0.186843	0.393257
SCO1857	Bifunctional protein (CbiGH)	137.42	125.018	0.136456	0.602754
SCO1858	Sirohydrochlorin ferrochelatase [Inorganic ion transport and metabolism]	108.081	103.018	0.0692074	0.88818
SCO1859	probable aminotransferase	69.37	86.8123	-0.323587	0.124007
SCO1861	Uncharacterized protein	25.9603	29.8581	-0.201813	0.446421
SCO1863	Uncharacterized protein	70.6336	85.0066	-0.267221	0.204791
SCO1864	acetyltransferase	172.248	136.996	0.330358	0.127685
SCO1865	Diaminobutyrate--2-oxoglutarate transaminase (EC 2.6.1.76) (DABA aminotransferase) (Diaminobutyrate--2-oxoglutarate aminotransferase) (L-2,4-diaminobutyric acid transaminase)	70.1678	61.9662	0.179327	0.43204
SCO1866	L-ectoine synthase (EC 4 2 1 108) (N-acetyldiaminobutyrate dehydratase)	325.492	302.104	0.107579	0.661502
SCO1868	hypothetical protein	35.3087	32.2138	0.132348	0.625715
SCO1870	Uncharacterized protein	100.4	128.851	-0.359941	0.0978367
SCO1872	IclR family transcriptional regulator	40.1966	49.7246	-0.306888	0.207678
SCO1873	acetyltransferase	254.789	249.148	0.0323009	0.907553
SCO1874	hypothetical protein	41.4659	49.2106	-0.247043	0.659466
SCO1875	Penicillin binding protein	104.889	105.739	-0.0116352	0.96839
SCO1876	RNA polymerase sigma factor	16.0402	23.5676	-0.555112	0.176197
SCO1877	Uncharacterized protein	17.5112	17.1146	0.0330547	0.948971
SCO1878	Putative secreted protein	20.7476	21.5433	-0.0542987	0.888267
SCO1879	Pectinesterase (EC 3.1.1.11)	1.54829	1.54558	0.00252912	0.970308
SCO1880	Putative secreted pectate lyase	2.022	1.90796	0.0837526	0.9056
SCO1881	putative secreted protein	0.712593	0.966389	-0.439525	1
SCO1882	Putative secreted sugar-binding protein (ABC transport system)	3.97793	6.40187	-0.686477	0.0576441
SCO1883	Putative xylanase	3.42454	4.73718	-0.46812	0.475555
SCO1884	Uncharacterized protein	0.796898	0.902828	-0.180057	1
SCO1885	Putative oxidoreductase	0.848342	0.446755	0.925162	1
SCO1886	Putative integral membrane transport protein	4.69104	3.07489	0.609374	0.507531
SCO1887	Putative integral membrane transport protein	6.25709	6.24772	0.00216332	0.986708
SCO1888	Putative dihydroxy-acid dehydratase	2.94207	2.39693	0.295642	0.630092
SCO1889	Putative dihydropicolinate synthase	4.08484	4.04316	0.0147968	0.983838
SCO1890	Putative transcriptional regulator	6.71281	5.43391	0.304926	0.64808
SCO1891	Uncharacterized protein	1.70969	0.765136	1.15995	1
SCO1892	Putative integral membrane efflux protein	2.62616	3.00186	-0.192904	0.772995
SCO1893	Putative lyase	9.75853	13.2637	-0.442745	0.520194
SCO1894	Hypothetical alanine-rich protein	0.896686	2.22683	-1.31232	0.111129
SCO1895	Probable 5-dehydro-4-deoxyglucarate dehydratase 1 (EC 4 2 1 41) (5-keto-4-deoxy-glucarate dehydratase 1) (KDGDH 1)	0.869193	2.42085	-1.47777	0.108199
SCO1896	Uncharacterized protein	1.76184	2.86161	-0.699741	0.304339
SCO1897	Putative transcriptional regulator	6.57767	9.33592	-0.505215	0.209847
SCO1898	substrate binding protein. ABC transporter	3.54721	4.00151	-0.173862	0.816668
SCO1899	Putative integral membrane sugar transport protein	8.29468	9.1732	-0.145239	0.810512
SCO1900	Putative integral membrane sugar transport protein	4.24152	8.49136	-1.00141	0.151781
SCO1901	Putative zinc-binding dehydrogenase	9.59052	10.02	-0.0632013	0.922043
SCO1902	hypothetical protein	9.18947	12.1241	-0.399826	0.482147
SCO1903	Ppossible transport associated protein	149.53	186.318	-0.317327	0.104137
SCO1904	Putative transcriptional regulator	257.866	296.035	-0.199146	0.35614
SCO1906	Putative secreted protein	9.91995	11.3617	-0.19577	0.547262
SCO1907	hypothetical protein	40.5897	50.1793	-0.305978	0.156411
SCO1913	Putative small membrane protein	9.23456	13.6727	-0.566187	0.56088
SCO1917	Uncharacterized protein with transcriptional regulator domain: cd14014	9.7168	12.3968	-0.351412	0.466193
SCO1918	Putative integral membrane protein	15.8945	19.5292	-0.297105	0.665485
SCO1919	Uncharacterized protein	1317.89	1202.06	0.132718	0.685093
SCO1920	Hypothetical protein	792.64	621.599	0.350683	0.214371
SCO1921	Aminotransferase	337.756	352.167	-0.0602758	0.855727
SCO1922	ABC transporter ATP-binding subunit	401.414	494.665	-0.30136	0.348618
SCO1923	Putative dioxygenase ferredoxin subunit	515.816	477.31	0.111932	0.850899
SCO1924	Hypothetical protein	310.216	319.409	-0.0421318	0.885011
SCO1925	Conserved hypothetical protein similar to proteins of the component of SufBCD complex	510.796	663.402	-0.377137	0.0789333
SCO1926	Putative transcriptional regulator	332.214	409.882	-0.303098	0.513829
SCO1928	Putative ABC transporter ATP-binding subunit	215.096	234.587	-0.125146	0.633469
SCO1929	Transport permease protein	78.3681	86.2447	-0.138169	0.795945
SCO1930	Putative integral membrane transport protein	190.565	244.563	-0.359918	0.0811858
SCO1931	Uncharacterized protein	56.7517	64.3026	-0.180213	0.77485
SCO1932	Uncharacterized protein	17.5829	18.4656	-0.0706689	0.840827
SCO1933	Uncharacterized protein	111.802	104.824	0.0929798	0.74766
SCO1934	Protoheme IX farnesyltransferase (EC 2.5.1.-) (Heme B farnesyltransferase) (Heme O synthase)	541.732	646.679	-0.255471	0.189759
SCO1939	6-phosphogluconolactonase	190.515	124.915	0.608963	0.143283
SCO1942	glucose-6-phosphate isomerase	41.6009	50.6181	-0.283038	0.193309
SCO1943	electron transport protein	255.584	293.452	-0.199325	0.400265
SCO1947	Glyceraldehyde-3-phosphate dehydrogenase	5309.57	5742.49	-0.113081	0.653829
SCO1949	Uncharacterized protein	0	0	0	1
SCO1950	Sporulation transcription regulator WhiA	105.795	104.37	0.0195609	0.956949
SCO1951	conserved hypothetical protein	66.8268	63.9304	0.0639244	0.8785
SCO1952	Nucleotide-binding protein	81.3318	71.2318	0.191297	0.663837
SCO1953	excinuclease ABC subunit C	81.1913	85.5991	-0.0762706	0.786331
SCO1956	Putative transcriptional regulator (LacI family)	21.3015	22.6826	-0.090635	0.81264
SCO1957	Putative fructokinase	19.2614	18.2879	0.0748264	0.878568
SCO1960	Putative hydrolase	153.615	163.3	-0.0882054	0.724698
SCO1961	3-dehydroquinate dehydratase (3-dehydroquinase) (EC 4 2 1 10) (Type II DHQase)	70.6061	85.0203	-0.268014	0.299525
SCO1962	Ionic transporter	16.0779	21.6036	-0.426199	0.1032
SCO1964	Putative export associated protein	63.8336	56.4444	0.177486	0.41825
SCO1965	TerD. Bacterial stress protein possible export associated protein	365.49	288.718	0.340167	0.0810846
SCO1970	Putative dioxygenase	18.8419	15.1834	0.311449	0.477077
SCO1971	hypothetical protein	9.14677	3.63431	1.33158	0.0656959
SCO1972	sugar kinase	36.432	28.1685	0.371125	0.152511
SCO1973	Uncharacterized protein	33.369	38.208	-0.195367	0.477047
SCO1974	pseudogene possible metal-transport protein	21.7608	25.5752	-0.233012	0.390778
SCO1975	Uncharacterized protein	22.9939	31.6519	-0.461041	0.115724
SCO1976	Putative integral membrane protein	8.95823	6.55662	0.45026	0.420256
SCO1977	Putative glutamate synthase small subunit	21.6162	28.8824	-0.418075	0.0697011
SCO1982	Uncharacterized protein	122.901	148.903	-0.276875	0.511679
SCO1983	Uncharacterized protein	12.3329	15.0113	-0.283538	0.442768
SCO1984	Putative hydrolase	3.36353	4.77608	-0.505854	0.425149
SCO1985	Putative integral membrane protein	8.93079	12.3092	-0.462873	0.106525
SCO1991	Uncharacterized protein harbouring putative Ribosomal 50S subunit-recycling heat shock protein domain	115.664	152.496	-0.398828	0.0563616
SCO1993	Hypothetical protein	21.1067	27.8401	-0.399464	0.178415
SCO1994	Putative integral membrane protein	54.6117	62.5732	-0.196336	0.564629
SCO1995	hypothetical protein	55.3465	63.9288	-0.207973	0.524708
SCO1997	Uncharacterized protein	100.774	90.5214	0.154792	0.500126
SCO1998	RpsA. 30S ribosomal protein S1	7010.01	7557.9	-0.10857	0.716133
SCO2000	ATP-binding RNA helicase	18.7627	20.4336	-0.123072	0.625543
SCO2001	hypothetical protein	42.0824	44.0706	-0.0665983	0.797156
SCO2002	hypothetical protein	8.34692	9.56997	-0.19727	0.787304
SCO2004	Putative formate dehydrogenase	36.4906	29.1633	0.323369	0.125295
SCO2005	Uncharacterized protein	59.5223	73.5014	-0.304341	0.226249
SCO2006	hypothetical protein	38.8383	38.4468	0.0146173	0.970791
SCO2007	Uncharacterized protein	4.17978	3.89874	0.100418	0.937309
SCO2008	ABC-type branched-chain amino acid transport system	48.0878	37.1061	0.374015	0.0904349
SCO2010	ABC transporter Branched chain amino acid transport permease	7.93767	7.7156	0.0409369	0.915198
SCO2011	Branched chain amino acid transport ATP-binding protein	12.4236	13.9625	-0.168474	0.755883
SCO2012	Putative branched chain amino acid transport ATP-binding protein	48.4683	52.7608	-0.122426	0.697516
SCO2013	Putative two-component system response regulator	730.82	918.15	-0.329215	0.077276
SCO2015	Putative nucleotidase	26.722	27.2501	-0.0282339	0.928206
SCO2016	monooxygenase	7.68932	8.51327	-0.146858	0.709577
SCO2017	Putative amino acid decarboxylase	2.02965	2.47858	-0.288286	0.721914
SCO2018	Putative aminopeptidase	9.89841	11.0341	-0.156702	0.57589
SCO2020	Uncharacterized protein	15.8029	18.2672	-0.209064	0.518169
SCO2021	Uncharacterized protein	13.6562	17.8931	-0.389843	0.285673
SCO2022	Uncharacterized protein	88.5822	112.567	-0.345693	0.100675
SCO2025	Putative glutamate synthase small subunit	121.951	121.169	0.00928046	0.97993
SCO2026	glutamate synthase large subunit	38.254	33.0892	0.209247	0.493933
SCO2028	Putative membrane protein	4.31496	5.37683	-0.317407	0.531851
SCO2029	Putative secreted protein	1.44501	1.26057	0.197004	1
SCO2030	Uncharacterized protein	0.99443	1.77066	-0.832345	0.543018
SCO2031	Uncharacterized protein	2.84261	2.25815	0.332078	0.665233
SCO2032	Uncharacterized protein	2.32534	3.52131	-0.598668	0.408039
SCO2033	Putative citrate lyase beta chain	4.72047	4.06728	0.214866	0.795993
SCO2034	prolipoprotein diacylglyceryl transferase	333.982	363.63	-0.122703	0.578052
SCO2035	Protein Disulfide Oxidoreductases	10.8651	16.6248	-0.613639	0.0513693
SCO2036	tryptophan synthase subunit alpha	65.6179	60.527	0.116511	0.806427
SCO2037	Tryptophan synthase beta chain (EC 4 2 1 20)	95.047	88.4673	0.103497	0.712424
SCO2038	Uncharacterized protein	366.97	322.884	0.184648	0.55005
SCO2039	Indole-3-glycerol phosphate synthase 1 (IGPS 1) (EC 4 1 1 48)	210.439	238.41	-0.180042	0.39822
SCO2040	Putative membrane protein	79.3158	83.5823	-0.0755892	0.808751
SCO2041	Putative membrane protein	1233.4	1216.01	0.0204825	0.943542
SCO2042	Putative membrane protein	37.7812	48.0571	-0.347081	0.182766
SCO2043	Putative anthranilate synthase component I	21.6426	25.3023	-0.225396	0.378303
SCO2044	Phosphoribosyl-AMP cyclohydrolase (PRA-CH) (EC 3 5 4 19)	38.5599	37.1906	0.0521611	0.904918
SCO2045	Uncharacterized protein	108.738	120.38	-0.146749	0.548288
SCO2046	Putative integral membrane efflux protein	27.1707	26.4656	0.0379341	0.904778
SCO2047	Putative DNA-binding protein	13.7408	15.057	-0.13197	0.770893
SCO2048	Imidazole glycerol phosphate synthase subunit HisF (EC 4 1 3 -)	124.917	141.929	-0.184196	0.557135
SCO2049	Uncharacterized protein SCO2049	306.585	283.106	0.114945	0.741643
SCO2050	Phosphoribosyl isomerase A (1-(5-phosphoribosyl)-5-[(5-phosphoribosylamino)methylideneamino] imidazole-4-carboxamide isomerase) (EC 5 3 1 16)	139.217	138.088	0.0117436	0.96839
SCO2051	imidazole glycerol phosphate synthase subunit HisH	96.8347	105.269	-0.120481	0.637733
SCO2052	Imidazoleglycerol-phosphate dehydratase (IGPD) (EC 4 2 1 19)	80.7075	117.1	-0.536967	0.303271
SCO2053	Histidinol-phosphate aminotransferase (EC 2 6 1 9) (Imidazole acetol-phosphate transaminase)	106.58	103.469	0.042737	0.918219
SCO2054	histidinol dehydrogenase	85.3761	89.8414	-0.073549	0.849661
SCO2055	Uncharacterized protein	4.2041	5.11503	-0.282945	0.461568
SCO2056	Uncharacterized protein	4.17841	4.46681	-0.0962891	0.856603
SCO2062	Uncharacterized protein	13.9422	14.2112	-0.0275663	0.943722
SCO2063	Putative small hydrophilic protein	7.64223	12.8931	-0.754532	0.647663
SCO2065	hypothetical protein	43.9285	55.6307	-0.340726	0.110801
SCO2067	Thioredoxin_like. Protein Disulfide Oxidoreductases	619.936	713.851	-0.203504	0.324483
SCO2068	Alkaline phosphatase	33.2319	41.6881	-0.327065	0.218393
SCO2069	Uncharacterized protein	85.5568	85.6865	-0.00218593	0.996529
SCO2072	hypothetical protein	93.9572	98.4123	-0.0668352	0.818944
SCO2074	lipoprotein signal peptidase	148.263	188.718	-0.348065	0.0869984
SCO2075	Putative DNA-binding protein	20.3999	27.013	-0.405094	0.164598
SCO2076	isoleucyl-tRNA synthetase	113.717	97.3391	0.224362	0.268682
SCO2077	Cell division protein divIVA	963.701	1020.51	-0.0826299	0.727284
SCO2078	hypothetical protein	2102.65	2551.91	-0.27937	0.15614
SCO2079	SepF	338.086	408.365	-0.272468	0.173257
SCO2080	Hypothetical protein	135.321	156.51	-0.209871	0.339704
SCO2081	Laccase domain protein SCO2081	156.64	173.007	-0.143375	0.833094
SCO2082	Cell division protein FtsZ	567.889	560.991	0.0176305	0.951972
SCO2083	Cell division protein FtsQ	107.707	124.771	-0.212175	0.337926
SCO2084	N-acetylglucosaminyl transferase	99.3096	125.783	-0.340937	0.0899573
SCO2085	Putative cell division protein	90.8172	116.099	-0.354314	0.0691331
SCO2087	Phospho-N-acetylmuramoyl-pentapeptide-transferase (EC 2.7.8.13) (UDP-MurNAc-pentapeptide phosphotransferase)	163.196	281.666	-0.787382	0.118402
SCO2089	putative UDP-N-acetylmuramoylalanyl-D-glutamate-2.6-diaminopimelate ligase	124.764	157.7	-0.337982	0.0727043
SCO2094	regulatory protein	164.594	193.086	-0.230331	0.435922
SCO2095	Putative membrane protein	33.5672	41.1399	-0.293487	0.613598
SCO2096	Putative membrane protein	38.8109	44.7564	-0.205631	0.60823
SCO2097	Putative membrane protein	1140.14	1024.67	0.154057	0.474814
SCO2098	Putative methyltransferase	97.357	97.2473	0.00162645	0.992409
SCO2099	Uncharacterized protein	12.1426	9.4666	0.359157	0.452559
SCO2100	transcriptional regulator	47.7784	46.3258	0.0445415	0.894147
SCO2101	Putative carotenoid dehydrogenase (Putative secreted protein)	67.8617	64.9002	0.0643753	0.798406
SCO2102	hypothetical protein	80.1369	92.3042	-0.203929	0.367881
SCO2103	Methylenetetrahydrofolate reductase (EC 1 5 1 20)	93.3782	108.557	-0.217292	0.325858
SCO2104	Thiamine monophosphate synthase	61.6353	65.21	-0.0813359	0.778653
SCO2105	Transcriptional regulator	793.063	758.018	0.0652023	0.788783
SCO2106	oxidoreductase	22.9258	22.1596	0.0490433	0.879948
SCO2107	oxidoreductase	14.9265	14.4019	0.0516196	0.889949
SCO2108	Uncharacterized protein	15.7985	9.09412	0.796779	0.748133
SCO2109	thiazole synthase	10.0199	12.8568	-0.359665	0.32247
SCO2110	Membrane spanning eukaryotic-type serine/threonine protein kinase	179.899	223.822	-0.315168	0.0943195
SCO2112	Uncharacterized protein	297.036	362.404	-0.286961	0.150039
SCO2113	Bacterioferritin (BFR) (EC 1 16 3 1)	112.462	118.791	-0.0789798	0.781048
SCO2114	Hypothetical protein	413.182	548.411	-0.40848	0.051756
SCO2115	Phospho-2-dehydro-3-deoxyheptonate aldolase (EC 2 5 1 54)	273.38	249.069	0.134361	0.541515
SCO2116	Putative secreted protein	125.665	146.53	-0.221614	0.269563
SCO2117	Putative anthranilate synthase	6.78511	9.19894	-0.439096	0.254304
SCO2118	Putative D-lactate dehydrogenase	24.7149	27.9309	-0.176478	0.600829
SCO2119	6-phosphofructokinase	12.7494	9.90403	0.364343	0.266117
SCO2120	Putative two-component system regulator	29.7834	29.7888	-0.000260537	0.990742
SCO2121	Two-component system sensor kinase	60.5336	59.5764	0.022995	0.938209
SCO2122	Uncharacterized protein with Lysophospholipid Acyltransferases domain: cd07989	178.272	190.519	-0.0958534	0.694571
SCO2123	Esterase/lipase	42.5787	38.89	0.130734	0.804384
SCO2124	hypothetical protein	171.217	165.754	0.0467816	0.883071
SCO2126	glucokinase	537.42	611.002	-0.185126	0.378303
SCO2127	hypothetical protein Interacting with BldKB	134.774	131.659	0.033735	0.904778
SCO2129	Uncharacterized protein	254.827	294.641	-0.209438	0.352616
SCO2132	Putative glycosyl transferase	48.7325	61.8223	-0.343244	0.278212
SCO2133	Putative integral membrane protein	15.3485	19.6599	-0.357159	0.180905
SCO2135	hypothetical protein	7.34757	8.81887	-0.263327	0.488414
SCO2136	Hypothetical protein	404.872	516.228	-0.350544	0.0626073
SCO2137	Uncharacterized protein	47.3	49.3627	-0.0615815	0.816668
SCO2138	Uncharacterized protein	271.535	370.372	-0.44784	0.0512039
SCO2139	Putative integral membrane protein	4.22498	7.57274	-0.841871	0.256919
SCO2140	Putative transcriptional regulator	196.048	190.498	0.0414304	0.905927
SCO2141	small hydrophilic protein	66.4895	77.927	-0.228997	0.484664
SCO2142	Putative two component sensor kinase	11.1283	14.3289	-0.364703	0.229966
SCO2143	Putative two component system response regulator	8.85349	8.04901	0.137435	0.847973
SCO2144	Putative integral membrane transporter	1.41625	2.20737	-0.640256	0.246182
SCO2145	Putative glycerate kinase	1.73874	1.72599	0.0106179	0.979391
SCO2146	Putative aminotransferase	1.93908	3.42228	-0.819583	0.129841
SCO2147	Anthranilate phosphoribosyltransferase 1 (EC 2 4 2 18)	113.493	128.787	-0.182378	0.40826
SCO2148	Cytochrome B subunit. Oxidative phosphorylation	854.56	764.373	0.160905	0.643951
SCO2149	Rieske iron-sulfur protein	764.648	702.782	0.121718	0.809418
SCO2150	Cytochrome C heme-binding subunit	1136.44	971.974	0.225529	0.62323
SCO2151	Probable cytochrome c oxidase subunit 3 (EC 1.9.3.1) (Cytochrome aa3 subunit 3) (Cytochrome c oxidase polypeptide III)	1612.29	1714.78	-0.0889147	0.701118
SCO2152	Putative response regulator	59.5787	51.7959	0.201958	0.524912
SCO2153	Putative secreted protein	34.3695	37.6862	-0.132909	0.607982
SCO2154	Probable cytochrome c oxidase polypeptide 4 (EC 1.9.3.1) (Cytochrome aa3 subunit 4) (Cytochrome c oxidase polypeptide IV)	1337.41	1117.97	0.258551	0.730223
SCO2155	Cytochrome c oxidase subunit I	859.237	822.569	0.0629209	0.873275
SCO2156	Probable cytochrome c oxidase subunit 2 (EC 1 9 3 1)	1138.15	1269.17	-0.157196	0.692018
SCO2157	Putative aminotransferase	35.3809	29.8721	0.244174	0.315163
SCO2158	Ribokinase from Bacillus subtilis	56.1236	56.1894	-0.00169189	0.996501
SCO2161	Uncharacterized protein	1990.96	2141.03	-0.104836	0.642282
SCO2166	Putative two component sensor kinase	17.6229	25.7174	-0.545295	0.0813591
SCO2167	Uncharacterized protein	484.397	526.05	-0.119011	0.632887
SCO2168	PspA Phage shock protein. suppresses sigma54-dependent transcription	308.328	342.167	-0.150236	0.492411
SCO2171	Putative secreted protease	94.6244	112.879	-0.254494	0.227293
SCO2173	adenosylcobinamide kinase/adenosylcobinamide phosphate guanylyltransferase	15.7742	18.0839	-0.197132	0.577203
SCO2174	Putative transferase	14.9275	18.1978	-0.285792	0.554983
SCO2176	Putative integral membrane protein	24.0218	33.6775	-0.48744	0.0636965
SCO2182	Putative gntR-family transcriptional regulator	149.513	145.835	0.0359347	0.900476
SCO2184	transcriptional regulator	16.2573	19.937	-0.294359	0.323455
SCO2185	Uncharacterized protein	2.84612	1.72565	0.721858	0.671857
SCO2186	Uncharacterized protein	14.3278	17.9274	-0.323353	0.348793
SCO2193	lipoyltransferase	93.2511	114.087	-0.290945	0.180038
SCO2194	Lipoyl synthase (EC 2 8 1 8) (Lip-syn) (LS) (Lipoate synthase) (Lipoic acid synthase) (Sulfur insertion protein LipA)	401.232	384.924	0.0598606	0.805186
SCO2195	Uncharacterized protein	32.485	29.9265	0.11835	0.871017
SCO2196	integral membrane protein	1268.58	1511.83	-0.253082	0.207487
SCO2197	Putative integral membrane protein	276.86	312.515	-0.174771	0.435922
SCO2198	glutamine synthetase I	633.3	523.093	0.275822	0.162184
SCO2200	Uncharacterized protein	17.7492	13.7013	0.373439	0.236948
SCO2201	Uncharacterized protein	86.9735	85.0408	0.0324212	0.929104
SCO2202	Protease HtpX homolog 1 (EC 3.4.24.-)	47.8261	58.25	-0.284458	0.21952
SCO2203	Uncharacterized protein	7.02083	6.21912	0.174931	0.771577
SCO2206	arsC. arsenate reductase	111.109	132.204	-0.250785	0.317371
SCO2212	hypothetical protein	41.7646	91.3356	-1.1289	0.406494
SCO2213	transcriptional regulatory protein GlnR	6.29291	7.22153	-0.198578	0.73114
SCO2214	reductase	4.24986	4.97757	-0.228027	0.630092
SCO2215	Putative two-component system sensor kinase	4.23344	4.12187	0.0385332	0.963685
SCO2216	two-component system response regulator	19.9407	19.819	0.00883125	0.987637
SCO2218	Putative lipoprotein	1.57805	2.76326	-0.808223	0.443953
SCO2219	Uncharacterized protein	27.6106	30.2262	-0.130577	0.7085
SCO2221	Uncharacterized protein	0.742288	0.846926	-0.190256	1
SCO2222	Putative iron-sulfur oxidoreductase (Putative secreted protein)	0.40803	0.66429	-0.703139	1
SCO2223	TetR family transcriptional regulator	140.092	131.826	0.0877412	0.78825
SCO2224	hypothetical protein	177.008	200.742	-0.181528	0.59867
SCO2225	Putative isomerase	189.37	246.635	-0.381168	0.078728
SCO2226	1 4-alpha-glucan branching enzyme (EC 2 4 1 18)	4.2366	4.8108	-0.18337	0.507143
SCO2227	Putative acetyltransferase	3.19422	5.08263	-0.670113	0.289669
SCO2228	Alpha-glucosidase	3.37792	3.09531	0.12605	0.79073
SCO2229	Putative maltose permease	8.44007	7.10676	0.248063	0.548216
SCO2230	Putative maltose permease	7.15569	6.26639	0.191458	0.660678
SCO2232	maltose operon transcriptional repressor	55.4742	59.4582	-0.100058	0.706144
SCO2234	Glutamate-ammonia-ligase adenylyltransferase (EC 2 7 7 42)	22.6966	25.8163	-0.185809	0.411016
SCO2235	hypothetical protein	254.17	246.09	0.0466126	0.899442
SCO2236	putative plasmid maintenance system killer protein	130.578	168.488	-0.36773	0.368387
SCO2237	Lyase	77.4533	80.9919	-0.0644506	0.838406
SCO2239	Putative secreted protein	42.7592	65.5012	-0.615285	0.0939125
SCO2241	glutamine synthetase	61.827	80.6309	-0.383096	0.0503819
SCO2242	Putative membrane protein	55.0896	62.7548	-0.187945	0.538229
SCO2245	hypothetical protein	5.91929	16.771	-1.50247	0.176575
SCO2246	hypothetical protein	17.3397	12.083	0.521105	0.0995667
SCO2249	Uncharacterized protein	16.9707	22.5251	-0.408488	0.568789
SCO2250	Hypothetical protein	12.4621	15.8539	-0.347286	0.296328
SCO2251	hypothetical protein	27.5837	34.5382	-0.324376	0.397272
SCO2252	hypothetical protein	34.8518	42.6466	-0.291196	0.810909
SCO2253	putative transcriptional regulator	25.8157	23.7563	0.11994	0.771464
SCO2254	transmembrane efflux protein	18.2515	13.3036	0.456195	0.0847913
SCO2255	Putative membrane protein	33.6148	38.3283	-0.189317	0.470273
SCO2261	hypothetical protein	30.6637	65.3895	-1.09253	0.235644
SCO2262	Oxidoreductase coenzyme F420-dependent	130.778	131.38	-0.0066304	0.980144
SCO2263	hypothetical protein	1.83619	1.86558	-0.0229076	0.962975
SCO2265	Hypothetical protein harbouring sporulation related domain	129.913	105.706	0.29748	0.321623
SCO2266	methionine aminopeptidase	282.607	357.568	-0.339421	0.0765493
SCO2267	heme oxygenase	34.1234	47.5766	-0.479492	0.0547733
SCO2272	Binding-protein-dependent transport lipoprotein (ABC transporter)	9.93531	10.7852	-0.118417	0.802327
SCO2273	FecCD-family membrane transport protein	3.45796	4.10739	-0.2483	0.726119
SCO2274	Hemin import ATP-binding protein HmuV (EC 3 6 3 -)	6.51817	8.0105	-0.297425	0.631638
SCO2279	Uncharacterized protein	166.036	181	-0.124498	0.599182
SCO2280	Putative TetR-family transcriptional regulator	49.3888	64.7227	-0.390089	0.0999525
SCO2285	Putative oxidoreductase	28.3557	34.3003	-0.274584	0.410647
SCO2286	Putative alkaline phosphatase	14.9121	20.5098	-0.459831	0.152492
SCO2287	Putative oxidoreductase	51.1222	63.769	-0.318906	0.180044
SCO2288	Uncharacterized protein	58.2896	83.1817	-0.513028	0.0784945
SCO2289	Putative membrane protein	2.7876	4.43325	-0.669341	0.339902
SCO2290	hypothetical protein	39.5834	33.8132	0.227309	0.554286
SCO2292	Endo-1,4-beta-xylanase (EC 3.2.1.8)	4.90335	5.70475	-0.218396	0.650899
SCO2293	Putative integral membrane protein	0	0	0	1
SCO2294	Putative araC-family regulatory protein	3.82378	3.25658	0.23164	0.710232
SCO2295	Uncharacterized protein	6.84118	7.59647	-0.151085	0.808705
SCO2296	Possible integral membrane protein	5.2713	5.09666	0.048606	0.962659
SCO2297	hypothetical protein SCO2297	71.0818	83.6012	-0.234045	0.317069
SCO2298	KHG/KDPG aldolase	85.0517	64.4305	0.400595	0.513003
SCO2299	Putative bifunctional protein (Ribonuclease H/phosphoglycerate mutase)	170.719	187.789	-0.137488	0.563913
SCO2300	Uncharacterized protein	330.221	325.082	0.0226302	0.933413
SCO2303	Uncharacterized protein	601.477	721.376	-0.262244	0.352165
SCO2304	Putative dehydrogenase	27.907	30.2768	-0.117586	0.684464
SCO2305	Putative ABC transporter ATP-binding subunit	13.2993	11.9919	0.149294	0.708179
SCO2306	Putative ABC transporter integral membrane protein	3.73702	5.68746	-0.605895	0.435922
SCO2307	two-component sensor histidine kinase	5.80416	5.94153	-0.0337468	0.943422
SCO2309	Putative transmembrane transport protein	15.9529	19.2789	-0.273205	0.303858
SCO2310	Putative integral membrane efflux protein	12.7967	11.0734	0.208681	0.476867
SCO2313	Putative membrane protein	35.4509	38.619	-0.123488	0.654038
SCO2315	hypothetical protein	121.008	97.4796	0.311931	0.292555
SCO2316	putative Squalene cyclase	79.9572	75.8662	0.0757701	0.859542
SCO2317	Putative methyltransferase	78.4179	77.9159	0.00926503	0.985024
SCO2318	Putative glycosyl transferase	55.369	45.5953	0.280193	0.440179
SCO2320	putative Serine/threonine protein kinase	35.5369	32.2053	0.142019	0.61689
SCO2321	Secreted protein	113.243	150.12	-0.40669	0.0857688
SCO2322	Putative secreted protein	122.726	166.016	-0.435873	0.22307
SCO2323	Putative integral membrane protein	11.2438	17.7406	-0.657923	0.167129
SCO2324	ABC transporter ATP-binding subunit	21.2707	28.6324	-0.428783	0.151424
SCO2325	integral membrane protein	22.09	27.9364	-0.338757	0.531897
SCO2329	Putative transcriptional regulator	13.8155	16.6914	-0.27282	0.399732
SCO2330	Isochorismatase	26.2793	33.2742	-0.34048	0.38066
SCO2331	Putative MarR-family transcriptional regulator	59.3283	53.4758	0.149834	0.710886
SCO2332	Putative hydrolase	11.2675	11.9031	-0.0791754	0.855708
SCO2333	Uncharacterized protein	46.4175	71.8662	-0.630643	0.347923
SCO2334	Putative integral membrane protein	34.5145	50.3146	-0.543771	0.17044
SCO2335	Putative integral membrane protein	74.5603	77.9883	-0.0648505	0.825704
SCO2337	Putative acetyltransferase	64.2786	71.9115	-0.161884	0.643542
SCO2339	Uncharacterized protein	37.707	62.564	-0.7305	0.261779
SCO2340	Uncharacterized protein	516.54	467.118	0.145094	0.534747
SCO2341	Uncharacterized protein	71.7616	79.4658	-0.147122	0.581075
SCO2348	Putative secreted protein	7.72366	8.52972	-0.143213	0.784608
SCO2349	Uncharacterized protein	12.6004	14.5364	-0.206201	0.462704
SCO2350	Putative integral membrane protein	4.23184	2.45157	0.787582	0.342633
SCO2352	hypothetical protein	45.9417	36.3887	0.336313	0.507424
SCO2355	Putative lipoprotein	9.25089	6.18	0.581985	0.155964
SCO2356	possible membrane protein	42.6159	39.0115	0.127492	0.618468
SCO2359	Putative two-component system sensor kinase	16.6102	21.0284	-0.340265	0.336641
SCO2360	Putative membrane protein	12.8538	24.8263	-0.949671	0.0770687
SCO2361	Uncharacterized protein	20.0887	33.7815	-0.749852	0.100529
SCO2364	Uncharacterized protein	83.7815	102.242	-0.287277	0.17571
SCO2366	TerC protein (tellurium resistance)	422.713	481.79	-0.188727	0.365179
SCO2367	tellurium resistance protein TerD	173.621	179.26	-0.0461089	0.869989
SCO2368	TerD. Bacterial stress protein	2024.46	1979.25	0.0325798	0.900539
SCO2369	thiol-specific antioxidant protein	399.013	494.71	-0.310147	0.118201
SCO2374	Putative transcriptional regulator	22.9481	26.23	-0.192844	0.557135
SCO2375	Putative secreted protein	53.0734	61.7866	-0.219306	0.339896
SCO2376	Uncharacterized protein	107.372	119.411	-0.153317	0.506524
SCO2377	Putative aldo/keto reductase	20.5762	21.1688	-0.0409628	0.922043
SCO2378	Putative merR-family transciptional regulator	17.3322	17.8515	-0.0425829	0.952878
SCO2382	Uncharacterized protein	133.035	133.951	-0.00989878	0.989899
SCO2383	Possible secreted protein	26.3467	24.8196	0.0861419	0.746997
SCO2384	Hypothetical protein	87.6209	132	-0.591187	0.212316
SCO2385	Uncharacterized protein	26.221	32.058	-0.28996	0.343776
SCO2386	Uncharacterized protein	130.906	167.042	-0.351672	0.0673475
SCO2392	Putative lipoprotein	37.4919	46.8923	-0.322771	0.175168
SCO2394	Putative secreted protein	20.0581	27.4072	-0.450368	0.204315
SCO2397	Putative oxidoreductase	15.1009	17.907	-0.245892	0.412319
SCO2398	Putative marR-family transcriptonal regulator	32.5104	26.8622	0.275323	0.428834
SCO2399	Predicted acetyltransferase	13.2234	19.4229	-0.554663	0.0561247
SCO2400	Putative membrane protein	2.98993	2.58092	0.212226	0.771357
SCO2401	Putative dehydratase	4.19975	6.92445	-0.721395	0.0722248
SCO2402	Putative dehydrogenase	1.69252	2.75414	-0.702426	0.365517
SCO2403	Uncharacterized protein	1.32158	3.05142	-1.20722	0.0646234
SCO2404	Sugar-binding receptor	5.27691	7.88001	-0.578503	0.110424
SCO2405	Putative sugar-transport ATP binding protein	8.81575	9.79171	-0.151477	0.696478
SCO2406	Putative sugar transport permease	3.09504	7.21061	-1.22016	0.0722248
SCO2409	Putative secreted protein	1.45277	1.93719	-0.415156	0.505649
SCO2410	Putative integral membrane protein	1.13898	1.2217	-0.101148	1
SCO2411	Putative membrane protein	0.38472	1.57175	-2.03049	1
SCO2412	Putative membrane protein	2.27438	3.61304	-0.667739	0.495318
SCO2413	Putative secreted protein	0.208454	0.325	-0.64071	1
SCO2414	Putative secreted protein	0.669039	0.590836	0.179333	1
SCO2415	Putative secreted protein	1.68776	2.12783	-0.334268	0.720284
SCO2416	Putative secreted protein	0.446417	1.58052	-1.82393	0.234822
SCO2417	Putative secreted protein	1.43849	1.25481	0.197095	1
SCO2418	Putative secreted protein	1.36112	1.98238	-0.542434	0.644015
SCO2419	Putative secreted protein	3.70937	6.1491	-0.7292	0.143694
SCO2420	Putative ABC-transporter integral membrane protein	7.2013	7.29945	-0.0195293	0.974586
SCO2421	Putative ABC-transporter integral membrane protein	4.28091	4.20628	0.0253757	0.979643
SCO2422	Putative ABC-transporter ATP-binding protein	2.02044	2.77669	-0.458697	0.496492
SCO2423	Putative secreted protein	2.10822	2.75859	-0.387905	0.632257
SCO2424	Putative secreted protein	6.20064	8.88748	-0.519358	0.0842959
SCO2425	Putative secreted protein	7.67653	10.0836	-0.393479	0.268782
SCO2426	Possible regulatory protein	3.34984	3.36233	-0.0053699	0.979976
SCO2427	Putative secreted arabinase	8.06143	9.74354	-0.27341	0.459631
SCO2428	Putative phosphate binding protein (Putative secreted protein)	1.8715	2.35432	-0.331118	0.529972
SCO2429	Putative secreted protein	1.65647	1.35868	0.285909	1
SCO2430	Putative secreted beta-galactosidase	20.8184	26.4896	-0.347569	0.100314
SCO2432	Putative sugar transporter membrane protein	8.79869	12.1504	-0.465646	0.292555
SCO2433	Putative sugar transporter membrane protein	9.31725	7.20076	0.371755	0.427255
SCO2434	Putative sugar transporter sugar binding protein	1.41385	1.92532	-0.445469	0.645468
SCO2436	Putative integral membrane protein	14.0275	12.9976	0.110014	0.823202
SCO2437	hypothetical protein	10.0033	10.8542	-0.117778	0.842096
SCO2438	Secreted protein	29.5138	27.8403	0.0842144	0.788449
SCO2439	Putative calcium-binding protein	38.9569	41.265	-0.0830405	0.84127
SCO2440	transcriptional regulator	47.0908	49.73	-0.0786729	0.841004
SCO2441	Uncharacterized protein	27.1097	35.4062	-0.385191	0.187354
SCO2442	GntR family transcriptional regulator	113.792	122.392	-0.105102	0.673901
SCO2443	Putative carrier protein (Putative membrane protein)	3.16155	3.44853	-0.125349	0.810293
SCO2444	Putative fatty acid synthase	9.70182	9.98756	-0.0418773	0.922335
SCO2445	Putative acetyl CoA carboxylase (Alpha and beta subunits)	5.99835	5.35128	0.164682	0.755928
SCO2446	Putative secreted peptidase	2.41519	3.08837	-0.354711	0.283763
SCO2447	Uncharacterized protein	127.599	88.788	0.523183	0.410647
SCO2448	Uncharacterized protein	129.912	148.672	-0.194599	0.399583
SCO2449	Uncharacterized protein	6.22045	8.54782	-0.458539	0.475071
SCO2450	Putative serine/threonine protein kinase (Regulator)	9.24608	7.77669	0.249686	0.352258
SCO2451	Putative rod shape-determining protein	2.81699	2.93878	-0.0610625	0.93481
SCO2452	Putative two-component sensor histidine kinase	1.03245	2.17371	-1.07408	0.0688569
SCO2455	Polyamine aminopropyltransferase 1 (Putrescine aminopropyltransferase) (PAPT) (Spermidine synthase) (SPDS) (SPDSY) (EC 2.5.1.16)	18.457	24.7605	-0.423871	0.0655211
SCO2456	Putative integral membrane protein	28.2812	39.8667	-0.495339	0.110509
SCO2457	Putative lipoprotein	30.5129	54.7365	-0.843086	0.124985
SCO2461	Putative secreted protein	103.763	135.409	-0.384037	0.141012
SCO2462	Putative sugar kinase	131.013	158.201	-0.272046	0.171985
SCO2464	Putative ABC transporter	37.775	52.6316	-0.478499	0.103378
SCO2468	DNA primase	185.339	175.41	0.0794383	0.737536
SCO2469	Reductase	15.9208	14.754	0.109813	0.738805
SCO2470	deoxyguanosinetriphosphate triphosphohydrolase-like protein	16.6481	18.212	-0.129533	0.668824
SCO2471	Putative secreted protein	1.96578	2.45753	-0.322111	0.655914
SCO2472	Putative integral membrane protein	7.48753	5.69362	0.395143	0.416301
SCO2473	Putative nitrate reductase	1.46874	1.12247	0.387909	0.455322
SCO2474	Putative metalloproteinase (Putative secreted protein)	0.622173	0.568333	0.13058	1
SCO2475	LysR family transcriptional regulator	51.0987	61.4621	-0.266408	0.337385
SCO2476	Putative dehydrogenase/reductase (Putative secreted protein)	39.105	29.7409	0.394906	0.346185
SCO2479	Putative membrane protein	1.3938	2.23066	-0.678449	0.49676
SCO2480	Putative secreted protein	3.58144	5.86273	-0.711032	0.29048
SCO2481	Uncharacterized protein	12.114	13.3767	-0.143048	0.82838
SCO2482	Putative dehydrogenase (Putative secreted protein)	1.27519	1.30474	-0.0330587	1
SCO2483	Putative secreted protein	12.2245	8.08264	0.596875	0.10768
SCO2484	Putative secreted protein	22.8704	27.1967	-0.249945	0.322964
SCO2486	Putative nitrite reductase NirB	2.33194	1.73427	0.427204	0.692691
SCO2487	Putative nitrite reductase large subunit NirB	2.57881	2.60188	-0.0128463	0.98544
SCO2488	Putative nitrite reductase small subunit NirC	1.59994	0.954498	0.745205	1
SCO2491	Putative oxidoreductase	29.6681	26.8714	0.14284	0.631807
SCO2492	Hypothetical protein	25.7263	34.1278	-0.407701	0.209891
SCO2493	Putative membrane protein	21.9967	21.1682	0.0553895	0.869036
SCO2498	efflux protein	24.8004	19.2985	0.361873	0.129732
SCO2502	Putative transport protein	2.1105	3.44341	-0.706253	0.117474
SCO2503	Putative chitinase	30.1872	38.336	-0.344762	0.152071
SCO2505	Putative ABC-transporter metal-binding lipoprotein	153.904	175.247	-0.187359	0.382625
SCO2506	Putative metal transport ABC transporter	37.8901	46.9981	-0.31078	0.217445
SCO2507	Putative metal transport ABC transporter	21.6008	28.7808	-0.414021	0.115679
SCO2508	metal uptake regulation protein	278.99	347.646	-0.317407	0.122273
SCO2509	undecaprenyl phosphate synthetase	177.273	205.693	-0.214522	0.307852
SCO2510	DNA repair protein RecO (Recombination protein O)	96.8188	106.084	-0.131846	0.58812
SCO2511	Uncharacterized protein	2.05448	5.02154	-1.28936	0.568789
SCO2512	hypothetical protein	6.16205	9.36348	-0.603636	0.709842
SCO2513	Uncharacterized protein	8.79067	8.87807	-0.0142729	0.986708
SCO2514	Uncharacterized protein	155.351	106.453	0.545318	0.0672621
SCO2515	Putative lipoprotein	37.9184	30.4143	0.318152	0.299525
SCO2520	Hypothetical protein	11.1683	12.2463	-0.132938	0.710104
SCO2521	Hypothetical protein	2.33695	2.66723	-0.190716	0.779815
SCO2522	Hypothetical protein	4.04836	3.97565	0.0261471	0.977238
SCO2523	Uncharacterized protein	16.0083	15.9923	0.00144288	0.990381
SCO2524	Uncharacterized protein	10.4342	13.5471	-0.376656	0.14968
SCO2526	acetyltransferase	4.02262	5.15042	-0.356556	0.662322
SCO2527	Uncharacterized protein	2.9944	3.4904	-0.221125	0.809418
SCO2528	2-isopropylmalate synthase (EC 2 3 3 13)	41.303	41.3631	-0.00209471	0.991398
SCO2531	beta-glucosidase	7.93546	8.59464	-0.115124	0.76887
SCO2532	PhoH-like protein	256.053	326.532	-0.35078	0.0632431
SCO2533	Endoribonuclease YbeY (EC 3 1 - -)	312.631	372.953	-0.254534	0.447463
SCO2534	hypothetical protein CorC_HlyC. Transporter associated domain	110.974	126.748	-0.191743	0.552295
SCO2535	hypothetical protein	63.1959	64.9998	-0.0406035	0.973868
SCO2536	Probable transmembrane transport protein	12.2753	14.067	-0.196563	0.842096
SCO2537	DNA-binding protein predicted transcriptional regulator	14.3343	15.477	-0.110663	0.854606
SCO2538	Uncharacterized protein	135.229	158.685	-0.230769	0.399583
SCO2541	Probable transmembrane transport protein	3.86634	5.33088	-0.463405	0.234822
SCO2542	Probable glucarate dehydratase (GDH) (GlucD) (EC 4.2.1.40)	1.28318	2.12529	-0.727944	0.242778
SCO2543	Probable 5-dehydro-4-deoxyglucarate dehydratase 2 (EC 4.2.1.41) (5-keto-4-deoxy-glucarate dehydratase 2) (KDGDH 2)	1.42925	0.69609	1.03792	0.311361
SCO2544	Putative IclR-family transcriptional regulator	32.5845	39.782	-0.287928	0.278189
SCO2547	possible hydrolase	41.1226	56.5922	-0.46067	0.251812
SCO2548	Putative Hit-family protein	246.992	293.958	-0.251142	0.267119
SCO2549	Tricorn protease homolog 1 (EC 3 4 21 -)	21.5837	23.2925	-0.109929	0.658055
SCO2550	Lipoprotein	31.4154	27.5763	0.188043	0.587251
SCO2551	IF2_IF5B_II: This family represents the domain II of prokaryotic Initiation Factor 2 (IF2)	30.2884	38.8422	-0.358861	0.338979
SCO2552	Ribosomal RNA small subunit methyltransferase E (EC 2 1 1 193)	127.793	171.759	-0.426571	0.236444
SCO2554	Chaperone protein DnaJ 2	352.525	447.849	-0.345288	0.068689
SCO2555	heat-inducible transcription repressor	483.715	538.072	-0.153642	0.473893
SCO2556	Uncharacterized protein	11.012	16.2349	-0.560024	0.0906906
SCO2557	Uncharacterized protein	81.8127	108.482	-0.407065	0.152866
SCO2558	hypothetical protein	89.9487	127.328	-0.501372	0.0919918
SCO2559	Putative oxygen-independent coproporphyrinogen III oxidase	29.8709	34.7309	-0.21748	0.381405
SCO2561	Putative long-chain fatty-acid CoA ligase	17.6136	19.3781	-0.137735	0.606922
SCO2562	LepA. significant homology to translation factors EF-G and EF-Tu	183.221	206.337	-0.171417	0.408941
SCO2564	DNA-binding protein	169.562	172.025	-0.0208023	0.942336
SCO2565	Hypothetical protein	64.6789	79.8608	-0.304192	0.475132
SCO2567	Possible integral membrane protein binding and uptake of transforming DNA Competence protein similar to ComE	0.6384	0.885594	-0.472185	1
SCO2568	Putative DNA-binding protein	9.21206	12.0311	-0.38517	0.248179
SCO2570	Putative secreted protein	43.6499	55.3611	-0.342894	0.15413
SCO2572	Possible integral membrane protein	8.85477	12.3133	-0.475686	0.108593
SCO2573	oxidoreductase	12.465	17.1611	-0.461261	0.0684453
SCO2574	Uncharacterized protein	102.715	113.407	-0.142863	0.707171
SCO2575	Uncharacterized protein	1278.64	1407.53	-0.138552	0.544081
SCO2576	phosphoglycerate mutase	203.803	215.978	-0.0837073	0.819305
SCO2578	hypothetical protein	84.3692	89.7652	-0.08944	0.709577
SCO2579	Probable nicotinate-nucleotide adenylyltransferase (EC 2 7 7 18)	200.604	253.35	-0.33678	0.0863503
SCO2581	Putative membrane protein	610.978	780.226	-0.352772	0.13084
SCO2582	Uncharacterized protein	117.433	139.141	-0.244705	0.236409
SCO2583	Putative membrane protein	46.0774	56.2331	-0.287361	0.205348
SCO2584	Possible membrane protein	183.934	170.478	0.109601	0.645727
SCO2591	Putative secreted protein	400.252	423.875	-0.0827294	0.720607
SCO2592	transferase	278.734	308.278	-0.145342	0.499324
SCO2593	hypothetical protein	258.948	285.729	-0.141984	0.725442
SCO2594	Hypothetical protein	224.792	277.725	-0.305067	0.222197
SCO2596	50S ribosomal protein L27	4249.77	4766.79	-0.165631	0.43204
SCO2597	50S ribosomal protein L21	6967.86	7689.24	-0.142126	0.520589
SCO2599	Uncharacterized protein	420.061	438.231	-0.0610914	0.807539
SCO2600	Hypothetical protein	653.921	726.864	-0.15257	0.470273
SCO2601	Putative integral membrane protein	19.3584	21.2625	-0.135352	0.662322
SCO2602	Uncharacterized protein	22.9589	23.604	-0.0399741	0.894147
SCO2607	Sfr protein sporulation protein	17.5019	24.2068	-0.467898	0.319261
SCO2608	penicillin binding protein	30.4621	38.2811	-0.32962	0.160535
SCO2611	MreB. rod shape-determining protein	572.1	725.606	-0.342918	0.0673476
SCO2612	Nucleoside diphosphate kinase (NDK) (NDP kinase) (EC 2 7 4 6) (Nucleoside-2-P kinase)	417.899	541.169	-0.372924	0.0545342
SCO2613	hypothetical protein	86.486	105.421	-0.285624	0.300422
SCO2614	folylpolyglutamate synthase	206.296	218.761	-0.0846442	0.717974
SCO2616	Hypothetical protein	375.286	298.487	0.330325	0.0757917
SCO2620	Trigger factor	3508.1	4280.96	-0.287243	0.195705
SCO2621	Putative membrane protein	436.294	435.92	0.00123585	0.99319
SCO2623	hypothetical protein	55.6375	56.5833	-0.0243185	0.946886
SCO2624	Stage II sporulation protein E (SpoIIE)	48.7753	53.1854	-0.124878	0.621599
SCO2627	Putative sugar-phosphate isomerase	707.058	865.916	-0.2924	0.134876
SCO2629	Putative membrane protein	12.2945	31.3378	-1.34989	0.384024
SCO2632	Putative transposase	1.50832	1.43851	0.0683674	1
SCO2633	Iron/manganese superoxide dismutases	2643.79	2280.24	0.213422	0.307378
SCO2634	Uncharacterized protein	120.725	135.78	-0.169545	0.470608
SCO2635	Aminopeptidase	125.363	118.857	0.0768829	0.742304
SCO2636	Uncharacterized protein	14.6188	13.0403	0.164852	0.611189
SCO2638	Putative membrane protein	4.25526	4.31864	-0.0213299	0.978782
SCO2639	Putative RNA polymerase sigma factor	14.7292	9.54401	0.62601	0.0884522
SCO2641	Resistance protein	39.1713	34.6268	0.177909	0.482272
SCO2642	Uncharacterized protein	6.4086	6.81732	-0.089194	0.90489
SCO2644	Putative lysR-family transcriptional regulator	25.8658	28.691	-0.149551	0.617913
SCO2645	Predicted permease	7.24205	4.81554	0.5887	0.141153
SCO2646	Putative integral membrane protein	7.88634	10.525	-0.416389	0.244986
SCO2647	Putative MarR-family regulatory protein	63.9011	71.4195	-0.160477	0.568181
SCO2648	Putative membrane protein	1360.75	1168.36	0.219911	0.292207
SCO2649	4-alpha-glucanotransferase (EC 2.4.1.25) (Amylomaltase) (Disproportionating enzyme)	4.62917	3.81784	0.277998	0.433883
SCO2650	Putative secreted protein	13.4025	19.5161	-0.54217	0.31182
SCO2651	Putative dehydrogenase/reductase (Putative secreted protein)	31.9772	26.0501	0.295755	0.301195
SCO2652	Uncharacterized protein	109.639	118.258	-0.109169	0.701818
SCO2653	Uncharacterized protein	8.14787	6.36223	0.35689	0.455685
SCO2654	hypothetical protein	34.089	34.1656	-0.0032399	0.991233
SCO2656	Hypothetical protein	45.46	47.1519	-0.0527191	0.852027
SCO2657	Putative ROK-family transcriptional regulatory protein	21.317	25.5795	-0.262983	0.308589
SCO2658	Putative secreted sugar-binding protein	2.14736	2.34276	-0.125649	0.837346
SCO2659	Putative sugar transport system permease protein	2.72773	2.57764	0.0816514	0.925218
SCO2660	Putative sugar transport membrane protein	4.5635	6.36685	-0.480439	0.313921
SCO2661	Putative sugar hydrolase	12.5701	12.0821	0.0571305	0.883104
SCO2662	Putative kinase	9.60963	11.2267	-0.22438	0.543479
SCO2663	Putative secreted protein	49.7219	40.0745	0.311198	0.158501
SCO2664	Putative sugar-binding protein harbouring ABC glutamate transporter domains	71.4669	56.7439	0.332811	0.123613
SCO2666	Serine/threonine protein kinase	35.1457	32.4213	0.116407	0.625735
SCO2667	Serine/threonine protein phosphatase	60.7002	78.8804	-0.377966	0.0537977
SCO2668	Uncharacterized protein	36.9022	37.5064	-0.0234302	0.938209
SCO2669	Uncharacterized protein	192.516	205.104	-0.0913805	0.692291
SCO2670	Putative O-methyltransferase	121.614	139.05	-0.193288	0.378623
SCO2671	putative globin	218.84	195.841	0.160194	0.509476
SCO2672	Putative membrane protein	17.227	15.0644	0.193531	0.414582
SCO2673	hypothetical protein SCO2673	8.5531	7.30012	0.228527	0.413481
SCO2675	hypothetical protein SCO2675	164.784	208.087	-0.336612	0.0898924
SCO2678	Uncharacterized protein	18.835	18.3556	0.0372	0.938209
SCO2679	Putative lipoprotein	31.1652	37.9396	-0.283768	0.439885
SCO2680	Uncharacterized protein (Fragment)	17.5376	19.7303	-0.169961	0.853541
SCO2683	single-strand DNA-binding protein	25.6277	24.7001	0.0531861	0.902779
SCO2684	Putative ATP-binding membrane protein	1.32636	2.20377	-0.732497	0.082653
SCO2685	Putative ATP-binding protein SCC61A.06c	2.39832	2.75244	-0.198687	0.7004
SCO2688	Riboflavin biosynthesis protein RibD [Includes: Diaminohydroxyphosphoribosylaminopyrimidine deaminase (DRAP deaminase) (EC 3.5.4.26) (Riboflavin-specific deaminase); 5-amino-6-(5-phosphoribosylamino)uracil reductase (EC 1.1.1.193) (HTP reductase)]	7.5048	6.04833	0.311277	0.56199
SCO2689	Putative membrane protein	2.71833	4.87675	-0.843199	0.243785
SCO2690	Putative membrane transport protein	6.60029	7.69952	-0.222239	0.646541
SCO2691	Uncharacterized protein	3.93836	3.95437	-0.00585386	0.987327
SCO2692	Putative repetative protein	2.12984	2.41634	-0.182075	0.734557
SCO2693	Putative oxygenase (Putative secreted protein)	1.90972	1.7402	0.134105	0.890471
SCO2694	hypothetical protein	0.997238	1.77821	-0.834418	1
SCO2698	Putative small hydrophilic protein	33.6982	216.41	-2.68302	0.273295
SCO2700	tyrosinase	3.57027	5.74317	-0.685814	0.158675
SCO2701	Tyrosinase co-factor	2.22526	4.55411	-1.0332	0.194074
SCO2702	Putative secreted protein	0.65799	0.794311	-0.271638	1
SCO2703	hypothetical protein	0.494634	1.98459	-2.00441	1
SCO2704	Putative secreted protein	2.80897	4.9899	-0.82897	0.135674
SCO2705	ChpF	8.59392	20.476	-1.25254	0.0630394
SCO2706	Putative transferase	0.53032	0.978219	-0.883294	1
SCO2707	Putative transferase	0.35625	0.56801	-0.673027	1
SCO2708	Putative integral membrane protein	0.405964	0.536374	-0.401889	1
SCO2709	Putative integral membrane protein	1.90523	1.35097	0.495967	0.389159
SCO2710	polysaccharide deacetylase probable sporulation protein	0.148146	0.636691	-2.10357	1
SCO2711	Putative glycosyl transferase	0.370213	0.218403	0.761358	1
SCO2712	hypothetical protein	0.537605	0.301158	0.836025	1
SCO2713	Uncharacterized protein	0.776198	0.57169	0.441191	1
SCO2714	Putative secreted protein	8.41636	8.33499	0.0140149	0.970791
SCO2715	Uncharacterized protein	0.20807	0.247449	-0.250063	1
SCO2717	ChpD	11.3054	21.8772	-0.952416	0.194362
SCO2719	Putative secreted protein	28.8093	19.3796	0.571996	0.102721
SCO2720	Putative long-chain fatty acid ligase	1.86801	2.41971	-0.373332	0.435922
SCO2722	Putative integral membrane protein	11.4913	14.1671	-0.301994	0.694767
SCO2724	Putative amino acid transporter	18.4896	20.7276	-0.164838	0.552468
SCO2726	Methylmalonic acid semialdehyde dehydrogenase	36.4079	29.1722	0.319656	0.158043
SCO2727	Uncharacterized protein	25.3432	26.3998	-0.0589304	0.905435
SCO2734	Putative LysR-family transcriptional regulator	11.0544	9.18767	0.266846	0.442723
SCO2735	Putative integral membrane protein	27.3265	33.2066	-0.281167	0.401913
SCO2736	type II citrate synthase	1795.48	1531.24	0.229667	0.276494
SCO2737	exodeoxyribonuclease V homologous recombination	38.1613	34.8403	0.131352	0.577799
SCO2738	Uncharacterized protein	53.3459	70.1193	-0.394434	0.507957
SCO2739	Uncharacterized protein	18.858	9.51501	0.986903	0.587577
SCO2740	pseudogene	10.3228	11.5729	-0.164915	0.806485
SCO2741	secreted protein	37.7855	26.8957	0.490457	0.101261
SCO2742	Putative sigma factor	11.2808	12.373	-0.133315	0.722223
SCO2743	Alkyl hydroperoxide reductase AhpD (EC 1.11.1.15)	6.06547	8.18337	-0.432076	0.447754
SCO2744	Uncharacterized protein	0	0.603869		1
SCO2745	Probable LacI-family transcriptional regulator	36.4977	27.8991	0.387584	0.460201
SCO2747	Bifunctional carbohydrate binding and transport protein	31.9867	25.7585	0.312422	0.420323
SCO2748	Carbohydrate kinase	42.9944	33.9871	0.339161	0.225478
SCO2749	D-ribose pyranase (EC 5.4.99.62)	56.4974	61.1776	-0.114818	0.825889
SCO2750	Uncharacterized protein	17.1375	10.6166	0.690832	0.103466
SCO2751	Uncharacterized protein	5.4851	3.08021	0.832488	0.259619
SCO2752	Putative oxidoreductase	7.70396	4.9468	0.639105	0.193667
SCO2753	Putative LacI-family transcriptional regulator	38.5094	47.4951	-0.302567	0.20138
SCO2756	Predicted permease	5.52379	7.11516	-0.365237	0.665485
SCO2758	nagA beta-N-acetylglucosaminidase. putative secreted protein	9.72425	13.1735	-0.437975	0.0876446
SCO2759	Insertion element IS110 uncharacterized 43.6 kDa protein	0	0.0524982		1
SCO2760	Putative membrane protein	8.1976	10.8372	-0.402713	0.348883
SCO2761	Tripeptidyl aminopeptidase	57.8717	64.7227	-0.161412	0.484714
SCO2762	Putative secreted protein	22.5203	26.1584	-0.216046	0.610025
SCO2763	ABC transporter protein. ATP-binding component	26.333	25.9317	0.0221555	0.938384
SCO2764	Putative lipoprotein	2.98118	4.63751	-0.637464	0.180042
SCO2765	hypothetical protein	16.2662	8.03768	1.01702	0.0543155
SCO2766	Putative secreted ribonuclease	10.6144	8.58976	0.30533	0.41825
SCO2767	Putative ATP/GTP-binding protein	12.612	17.6146	-0.481979	0.203116
SCO2768	Uncharacterized protein	188.561	241.853	-0.359096	0.174886
SCO2769	Putative acetolactate synthase	64.815	62.9716	0.0416267	0.914662
SCO2771	Uncharacterized phosphatase (EC 3 1 3 -)	100.734	117.962	-0.227767	0.311935
SCO2772	Putative membrane transport protein	32.2001	43.4262	-0.431501	0.0566515
SCO2773	acyl CoA thioesterase II	13.8369	10.591	0.385682	0.247891
SCO2775	Putative tetR-family regulatory protein	32.9239	26.2489	0.326879	0.266246
SCO2776	Acetyl/propionyl CoA carboxylase beta subunit	15.3113	12.4507	0.298364	0.270787
SCO2777	Acetyl/propionyl CoA carboxylase alpha subunit	11.7333	8.11291	0.532314	0.0509147
SCO2778	Hydroxymethylglutaryl-CoA lyase	6.64617	5.68325	0.225807	0.729672
SCO2779	Acyl-CoA dehydrogenase	12.8901	14.7135	-0.190872	0.55005
SCO2783	IucD. Lysine/ornithine N-monooxygenase	12.8262	19.0685	-0.572099	0.193568
SCO2784	Desferriosxamine biosynthesis	8.27713	8.88438	-0.10214	0.933259
SCO2785	Desferriosxamine biosynthesis	19.4966	22.7944	-0.225459	0.465986
SCO2786	beta-N-acetylhexosaminidase	12.2747	14.7876	-0.268702	0.323357
SCO2787	Uncharacterized protein	49.8266	50.4202	-0.0170856	0.959986
SCO2789	Glucosamine-fructose-6-phosphate aminotransferase	166.209	190.376	-0.195856	0.349756
SCO2790	Uncharacterized protein	176.24	198.919	-0.174646	0.443953
SCO2791	hypothetical protein	14.8671	15.6965	-0.0783173	0.911924
SCO2793	ornA. oligoribonuclease regulated by A -factor	470.732	597.887	-0.344967	0.0690748
SCO2794	LacI-family transcriptional regulatory protein	54.0556	62.4597	-0.208481	0.378623
SCO2796	Putative cellobiose transport permease	14.5406	13.0315	0.158086	0.661026
SCO2797	cellobiose transport permease ABC transporter	25.0288	25.2011	-0.0098981	0.979036
SCO2798	Beta-glucosidase (EC 3 2 1 21)	4.70546	4.52333	0.0569502	0.906547
SCO2799	Putative secreted sugar hydrolase	10.7633	13.0453	-0.27742	0.349756
SCO2802	Putative secreted protein	79.8662	92.0743	-0.205213	0.408189
SCO2803	Uncharacterized protein	18.3558	19.3475	-0.0759095	0.837136
SCO2805	Putative sporulation protein	16.0666	21.3471	-0.409979	0.0878699
SCO2806	Mutase	53.4307	64.6491	-0.274962	0.282867
SCO2808	putative serine kinase	62.8624	59.4595	0.0802893	0.764726
SCO2809	Putative membrane protein	41.9212	35.5024	0.239765	0.440055
SCO2810	Uncharacterized protein	40.7607	52.4227	-0.363012	0.221359
SCO2811	Putative regulator	59.2025	64.7372	-0.128938	0.726119
SCO2812	Putative drug efflux protein	3.79411	3.19848	0.246374	0.61689
SCO2813	Uncharacterized protein	41.4876	39.908	0.056001	0.875077
SCO2816	hypothetical protein	26.2832	18.0672	0.540767	0.215546
SCO2817	Uncharacterized protein	30.5884	37.4279	-0.291129	0.24115
SCO2818	Uncharacterized protein	15.9526	19.9271	-0.32094	0.219039
SCO2819	hypothetical protein	44.5982	42.612	0.0657274	0.842841
SCO2820	Uncharacterized protein	68.8298	88.3674	-0.36048	0.208612
SCO2821	pectate lyase	7.99688	9.97987	-0.319584	0.299994
SCO2824	Putative NAD-binding protein	10.4674	13.9994	-0.419461	0.184251
SCO2825	Putative amidase	6.22924	6.04808	0.0425793	0.923657
SCO2826	Uncharacterized protein	16.572	13.554	0.290028	0.568181
SCO2827	Uncharacterized protein	12.2855	14.3174	-0.220818	0.683436
SCO2828	Probable amino acid ABC transporter protein, solute-binding component	40.9556	33.7358	0.279783	0.415699
SCO2829	Probable amino acid ABC transporter protein, integral membrane component	21.2692	13.6271	0.64229	0.324483
SCO2830	Probable amino acid ABC transporter protein, integral membrane component	22.4191	19.1119	0.230252	0.722474
SCO2832	IclR family transcriptional regulator	17.2584	13.9042	0.311782	0.332841
SCO2833	Secreted chitin binding protein	28.9322	31.4322	-0.119567	0.730773
SCO2834	Putative membrane protein	3.04212	4.35773	-0.518503	0.258006
SCO2835	Putative membrane protein	10.9594	14.1544	-0.369074	0.236375
SCO2836	Putative glycosyl transferase	101.267	99.7803	0.0213407	0.965884
SCO2837	Putative secreted protein	223.355	202.472	0.141616	0.594623
SCO2838	Putative secreted endoglucanase	140.525	142.056	-0.0156319	0.956857
SCO2839	Single-stranded DNA-binding protein	4.30784	7.54273	-0.808122	0.124201
SCO2840	Putative LysR-family transcriptional regulatory protein	9.06842	11.2074	-0.305523	0.514522
SCO2841	Putative secreted protein	19.2133	20.3915	-0.0858651	0.836294
SCO2842	Putative membrane protein	23.6546	21.9549	0.107578	0.787086
SCO2843	Putative N-acetylglucosamine-6-phosphate deacetylase	84.1686	94.5072	-0.167142	0.494931
SCO2844	hypothetical protein	0	0	0	1
SCO2845	GntR family transcriptional regulator	4.87027	4.60109	0.0820266	0.957229
SCO2848	hypothetical protein	25.1571	18.9943	0.405399	0.538551
SCO2850	Putative 2-hydroxyhepta-2 4-diene-1 7-dioate isomerase	9.16188	8.0726	0.18261	0.669359
SCO2851	Putative membrane protein	2.46495	4.18388	-0.763282	0.218171
SCO2852	hypothetical protein	131.206	116.2	0.17522	0.537438
SCO2853	hypothetical protein	20.5543	24.2656	-0.239474	0.499324
SCO2854	Putative transmembrane efflux protein	1.98642	1.97923	0.00522962	0.978782
SCO2856	Uncharacterized protein	28.5481	40.1249	-0.491104	0.106017
SCO2857	Putative membrane protein	29.309	32.4251	-0.145766	0.738019
SCO2858	Uncharacterized protein	76.3622	65.497	0.22143	0.627407
SCO2859	Predicted transcriptional regulator	35.6643	29.561	0.270787	0.541811
SCO2860	Rifampin ADP-ribosyl transferase	187.038	215.064	-0.201435	0.400265
SCO2862	hypothetical protein	67.0735	47.8735	0.486516	0.24821
SCO2864	Uncharacterized protein (Fragment)	9.00564	6.69005	0.428811	0.404933
SCO2866	Uncharacterized protein	149.969	171.173	-0.190795	0.534275
SCO2867	hypothetical protein	58.1363	56.2868	0.0466412	0.93387
SCO2868	hypothetical protein	28.5794	24.2982	0.234127	0.519594
SCO2869	Putative regulatory protein	13.2477	13.7249	-0.0510617	0.904411
SCO2870	Uncharacterized protein	8.53963	7.50031	0.187224	0.838487
SCO2871	Uncharacterized protein	7.6512	7.39884	0.0483873	0.936325
SCO2872	Uncharacterized protein	7.29731	11.0471	-0.598237	0.0804475
SCO2874	Putative oxidoreductase	5.19459	4.78433	0.118693	0.8271
SCO2875	MerR family transcriptional regulator	27.3562	18.8084	0.540492	0.149208
SCO2878	Uncharacterized protein	5.85774	6.94322	-0.245261	0.420603
SCO2879	Putative membrane protein	3.559	3.75148	-0.0759891	0.8785
SCO2880	Hypothetical protein	14.2999	10.7915	0.406111	0.452154
SCO2881	Uncharacterized protein	2.32741	4.13559	-0.829368	0.621123
SCO2882	ATP/GTP-binding protein	4.72105	6.11117	-0.37234	0.697126
SCO2883	Putative cytochrome P450	7.26504	10.7936	-0.57113	0.0965
SCO2884	Cytochrome P450 [Streptomyces coelicolor A3(2)]	7.35025	7.27542	0.0147633	0.969576
SCO2885	hypothetical protein	14.2205	20.4415	-0.52353	0.171105
SCO2887	Putative membrane protein	384.939	313.897	0.294338	0.187719
SCO2888	Uncharacterized protein	291.507	325.391	-0.158644	0.511563
SCO2889	Putative sugar transport protein	36.2027	42.1499	-0.219432	0.346633
SCO2890	possible secreted protein pseudogene	40.9356	39.2129	0.0620283	0.8299
SCO2892	possible secreted protein	113.914	127.684	-0.164626	0.449511
SCO2893	Uncharacterized protein	120.506	124.447	-0.0464271	0.862719
SCO2895	Putative integral membrane transport protein	3.49223	8.88088	-1.34655	0.0864483
SCO2897	Probable secreted penicillin-binding protein	49.8943	50.8114	-0.0262764	0.930234
SCO2898	Molecular chaperone	132.899	181.621	-0.450603	0.373765
SCO2899	10 kDa chaperonin	3558.26	3138.95	0.180889	0.391015
SCO2901	Uncharacterized protein	576.837	699.648	-0.278465	0.158106
SCO2904	RNase PH. tRNA nucleotidyltransferase	154.445	175.291	-0.182658	0.412021
SCO2906	Putative PTS transmembrane component	4.27057	3.96103	0.108554	0.829531
SCO2907	PTS transmembrane component	71.1697	88.6672	-0.317137	0.119166
SCO2909	Putative membrane protein	151.677	124.775	0.281676	0.555644
SCO2910	Cysteine synthase	103.986	86.2101	0.270463	0.204348
SCO2911	Hypothetical protein	165.386	201.689	-0.286295	0.268782
SCO2912	Uncharacterized protein	18.2809	38.4453	-1.07247	0.412468
SCO2916	ATP-dependent Clp protease adapter protein ClpS	1460.72	1570.5	-0.104543	0.648065
SCO2917	Nicotinate phosphoribosyltransferase (EC 6 3 4 21)	52.4602	61.3299	-0.225368	0.317371
SCO2918	Putative nicotinamidase	43.7502	47.0817	-0.105877	0.731875
SCO2919	hypothetical protein	66.212	69.0648	-0.0608586	0.879408
SCO2921	hypothetical protein	19.2991	21.5003	-0.155821	0.794556
SCO2922	Putative membrane protein	20.1332	20.2036	-0.00503961	0.985024
SCO2923	hypothetical protein SCO2923	19.1382	25.9491	-0.439232	0.147155
SCO2925	Putative oxidoreductase subunit	12.9915	12.6986	0.0329014	0.929737
SCO2926	Putative secreted protein	1.15671	0.935405	0.306369	1
SCO2928	Putative asnC-family transcriptional regulator	19.0216	12.4848	0.607464	0.119727
SCO2929	Putative transposase	30.3529	28.0692	0.112845	0.700012
SCO2930	Putative permease membrane component	5.93589	5.10059	0.218799	0.710819
SCO2931	Putative ABC transporter ATP-binding protein	6.89406	7.1054	-0.043562	0.950383
SCO2932	Putative permease membrane component	7.51055	10.6046	-0.497696	0.399969
SCO2933	permease binding-protein component ABC transporter	19.6155	24.169	-0.301158	0.400265
SCO2934	Putative secreted protein	125.335	157.119	-0.326073	0.110594
SCO2935	Putative transcriptional regulator	31.1024	38.7413	-0.316848	0.254717
SCO2937	Putative transmembrane transport protein	12.2606	10.3952	0.23811	0.439127
SCO2938	Putative oxidoreductase	49.4251	54.7384	-0.147311	0.700981
SCO2939	hypothetical protein	100.311	86.3274	0.216583	0.475757
SCO2940	Putative oxidoreductase	87.3339	94.3683	-0.111761	0.82838
SCO2941	Uncharacterized protein	198.081	211.154	-0.0922074	0.785383
SCO2942	Putative oxidoreductase	264.142	258.284	0.0323587	0.954252
SCO2943	Putative sugar hydrolase	21.2208	19.7687	0.10226	0.717974
SCO2944	Putative sugar transporter membrane protein	7.01271	6.15748	0.187632	0.742484
SCO2945	Putative sugar transporter membrane protein	7.60143	6.32726	0.26469	0.584019
SCO2946	Putative sugar transporter sugar-binding protein	7.47842	4.92925	0.601366	0.0771724
SCO2947	Uncharacterized protein	1031.21	1034.7	-0.00487265	0.984289
SCO2948	putative transcriptional regulator	50.9525	60.7339	-0.253349	0.340606
SCO2950	DNA-binding protein HU	9497.6	11026.9	-0.215393	0.305493
SCO2951	Malate oxidoreductase. Pyruvate metabolism	322.154	304.411	0.0817294	0.720409
SCO2953	hypothetical protein	50.9673	52.7974	-0.0508951	0.866639
SCO2955	Uncharacterized protein	2.06696	1.83451	0.172121	0.872375
SCO2956	Putative integral-membrane protein	2.78358	3.21786	-0.209161	0.805233
SCO2957	Uncharacterized protein	5.39247	4.18518	0.365654	0.566271
SCO2959	Putative nitrate extrusion protein	19.451	24.1212	-0.310461	0.215202
SCO2962	bifunctional transferase/deacetylase	62.7643	86.4154	-0.461344	0.0977449
SCO2963	hypothetical protein	120.383	157.586	-0.388507	0.133409
SCO2965	Putative transport protein	33.1133	44.1785	-0.415934	0.0612316
SCO2967	carboxy-terminal processing protease	88.5913	103.92	-0.230239	0.279669
SCO2968	Cell division protein FtsX	270.994	306.373	-0.177028	0.400265
SCO2969	ftsE. cell division ATP-binding protein cell division ATP-binding protein	352.129	396.556	-0.171419	0.41825
SCO2971	Putative secreted protein	4386.76	4103.2	0.0964085	0.692018
SCO2972	PrfB	794.755	778.228	0.0303173	0.907091
SCO2973	Serine/threonine-protein kinase PkaB (EC 2 7 11 1)	47.3752	44.7679	0.0816664	0.765308
SCO2974	Serine/threonine-protein kinase PkaA (EC 2 7 11 1)	75.9768	77.8794	-0.0356829	0.895575
SCO2976	Hypothetical protein	17.1387	14.5744	0.233822	0.541764
SCO2977	Uncharacterized protein	11.4294	11.347	0.0104326	0.975726
SCO2978	possible secreted. ABC transporter	12.6776	13.4343	-0.0836394	0.800961
SCO2979	Putative integral membrane transport protein	27.505	31.37	-0.189689	0.474814
SCO2980	Putative integral membrane transport protein	4.7586	5.03717	-0.0820758	0.937029
SCO2981	Putative glycosyl transferase	2.10025	2.4094	-0.198108	0.673241
SCO2982	Putative glycosyl transferase	0.718907	1.20359	-0.743464	1
SCO2983	Putative glycosyl transferase	1.44904	1.54148	-0.0892199	0.888753
SCO2984	Putative integral membrane protein	1.25137	0.575658	1.12022	1
SCO2985	Putative integral membrane protein	44.4874	42.969	0.0501004	0.859041
SCO2986	Hypothetical protein	61.3387	70.5417	-0.201679	0.50596
SCO2987	Putative regulatory protein	28.7577	34.8173	-0.275857	0.400338
SCO2988	UDP-glucose 4-epimerase	227.518	205.815	0.144637	0.511723
SCO2989	Putative integral membrane protein	96.0919	88.3854	0.120607	0.802327
SCO2990	Uncharacterized protein	73.8525	65.6726	0.169356	0.679616
SCO2991	Uncharacterized protein	56.838	39.9564	0.508428	0.180851
SCO2992	acetyltransferase	149.692	120.57	0.312129	0.18335
SCO2993	Uncharacterized protein	12.311	15.7789	-0.358042	0.648937
SCO2994	putative tetR-family transcriptional regulator	62.8823	58.65	0.100523	0.722474
SCO2995	Transport permease protein	11.9845	8.75344	0.453243	0.175168
SCO2997	Putative transferase	2.85587	3.98815	-0.481791	0.232431
SCO2998	Putative transferase	2.2075	3.02077	-0.452501	0.436766
SCO2999	Hypothetical protein.	254.893	206.703	0.302328	0.120407
SCO3002	hypothetical protein	0.546954	0.876265	-0.679947	1
SCO3003	hypothetical protein	1.94079	2.72058	-0.48727	0.702012
SCO3004	Uncharacterized protein	10.3517	13.8093	-0.415776	0.568181
SCO3005	preprotein translocase subunit SecA	629.823	573.847	0.134279	0.548288
SCO3007	Hypothetical protein	35.7472	27.8286	0.361258	0.122233
SCO3010	Uncharacterized protein	16.3599	17.6779	-0.111786	0.751241
SCO3011	Lipoprotein LpqB	90.7988	85.2729	0.0905854	0.843804
SCO3012	Histidine kinase (EC 2 7 13 3)	187.075	193.138	-0.0460121	0.875732
SCO3013	Two-component system response regulator. Signal transduction mechanisms / Transcription	1322.16	1031.99	0.357473	0.0532147
SCO3014	Methylthioribose-1-phosphate isomerase (M1Pi) (MTR-1-P isomerase) (EC 5 3 1 23) (S-methyl-5-thioribose-1-phosphate isomerase)	87.6615	86.3525	0.0217041	0.938821
SCO3015	Putative integral membrane protein	62.6475	68.3917	-0.126565	0.595938
SCO3016	Putative integral membrane protein	42.5144	42.871	-0.0120522	0.973039
SCO3017	Putative secreted protein	22.8402	16.082	0.506129	0.156411
SCO3018	Putative regulatory protein	16.0668	17.6314	-0.134067	0.79856
SCO3019	Putative lipoprotein	13.8023	15.8805	-0.202346	0.643167
SCO3020	Putative integral membrane protein	24.9516	21.3831	0.222663	0.429991
SCO3021	Putative integral membrane protein	71.2298	78.1162	-0.13314	0.587577
SCO3025	Mannose-6-phosphate isomerase	22.7876	29.7177	-0.383074	0.111794
SCO3026	Uncharacterized protein	19.048	19.7785	-0.0542961	0.873744
SCO3027	Uncharacterized protein	72.8511	58.1453	0.325287	0.599157
SCO3028	Phosphomannomutase	62.175	66.6586	-0.100457	0.681096
SCO3029	Putative L-lactate permease	7.28696	5.74603	0.342752	0.302428
SCO3030	Hypothetical protein	125.176	132.382	-0.0807387	0.780539
SCO3031	Uncharacterized protein	80.4896	92.8594	-0.206246	0.494565
SCO3032	Putative secreted protein	108.999	121.789	-0.160069	0.607012
SCO3033	whiB related membrane regulatory protein	37.6138	47.4164	-0.334124	0.242453
SCO3035	Uncharacterized protein	24.5189	22.7193	0.109973	0.78825
SCO3037	putative oxidoreductase	94.0519	61.6158	0.610158	0.0886149
SCO3038	Uncharacterized protein	62.3778	68.7928	-0.141225	0.568906
SCO3039	Putative nucleotide phosphorylase	62.9556	75.0696	-0.253895	0.25579
SCO3040	Putative secreted protein	10.9033	10.8403	0.00836881	0.980262
SCO3041	Uncharacterized protein	26.6262	31.1972	-0.228573	0.430498
SCO3042	Putative transcriptional regulator	19.9435	17.6042	0.179997	0.538082
SCO3043	hypothetical protein	66.8002	82.647	-0.307111	0.134499
SCO3046	Uncharacterized protein	39.7242	31.6094	0.329663	0.135645
SCO3047	Putative membrane protein	18.8079	20.0916	-0.0952515	0.739831
SCO3048	Putative membrane protein	128.837	122.351	0.0745191	0.764726
SCO3049	Putative acyl-CoA hydrolase	613.242	545.087	0.169969	0.419007
SCO3053	possible secreted esterase	65.7064	54.7013	0.264459	0.201737
SCO3054	Uncharacterized protein	15.2526	13.2425	0.203884	0.659155
SCO3055	conserved hypothetical protein	10.0802	17.4419	-0.791029	0.113762
SCO3057	dipeptidase	39.3519	44.5046	-0.17752	0.477458
SCO3058	Putative dipeptidase	217.012	179.585	0.273115	0.167734
SCO3059	N5-carboxyaminoimidazole ribonucleotide mutase (N5-CAIR mutase) (EC 5 4 99 18)	345.16	300.166	0.201508	0.673241
SCO3060	Phosphoribosylaminoimidazole carboxylase ATPase subunit	387.298	367.092	0.0772999	0.774962
SCO3061	Putative integral membrane protein	224.336	220.907	0.0222244	0.936982
SCO3062	Two-component system. Histidine kinase (EC 2 7 13 3)	109.046	127.202	-0.222176	0.289983
SCO3063	two-component system reponse regulator	482.246	512.107	-0.0866758	0.712297
SCO3065	Uncharacterized protein	64.8659	87.0828	-0.424928	0.0899573
SCO3066	Histidine kinase-like ATPases	198.8	200.49	-0.0122106	0.96739
SCO3067	anti anti sigma factor	1011.63	1057.06	-0.063377	0.794448
SCO3068	Putative RNA polymerase sigma factor (SigI protein)	413.574	323.6	0.353934	0.0601714
SCO3069	Putative integral membrane protein	223.289	259.048	-0.214304	0.375758
SCO3070	Imidazolonepropionase (EC 3 5 2 7) (Imidazolone-5-propionate hydrolase)	24.0102	21.293	0.173271	0.540262
SCO3072	Putative amino acid hydrolase	31.775	21.1149	0.589631	0.295438
SCO3075	Transcriptional regulator	82.5302	74.2873	0.151808	0.525168
SCO3077	cystathionine beta-synthase	160.141	148.527	0.108624	0.633469
SCO3079	Putative thiolase	34.0888	28.7706	0.244699	0.325478
SCO3081	Uncharacterized protein	117.021	129.654	-0.147903	0.644015
SCO3083	integral membrane protein	1777.27	1528.96	0.217111	0.288036
SCO3084	4-hydroxybenzoate 3-monooxygenase	5.71628	7.23243	-0.339406	0.377402
SCO3085	Putative membrane protein	13.1488	13.8084	-0.0706123	0.913802
SCO3088	Uncharacterized protein	30.1827	36.3938	-0.269969	0.618619
SCO3091	Ccyclopropane-fatty-acyl-phospholipid synthase	50.386	52.8223	-0.0681239	0.802327
SCO3093	Putative hydrolase	127.766	103.156	0.308672	0.203516
SCO3094	Uncharacterized protein	114.571	88.8166	0.367345	0.336026
SCO3095	divIC	197.362	152.265	0.374262	0.0706217
SCO3097	Putative secreted protein	1027.07	1139.31	-0.149629	0.483269
SCO3099	cytochrome P450 hydroxylase	31.7129	29.66	0.0965549	0.797543
SCO3100	hypothetical protein	52.2219	45.5223	0.198082	0.531312
SCO3101	SurA N-terminal domain	23.2342	22.5899	0.0405681	0.919336
SCO3102	PkaE	15.5872	17.4689	-0.164424	0.567423
SCO3106	Lipoprotein	64.3829	59.4525	0.11494	0.660601
SCO3107	Putative lipoprotein	71.4119	63.4135	0.171374	0.495513
SCO3109	Transcription-repair-coupling factor (TRCF) (EC 3 6 4 -)	41.5192	49.9356	-0.266288	0.186307
SCO3110	Putative ABC transport system integral membrane protein	45.0943	37.9852	0.247511	0.337572
SCO3111	Putative ABC transport system ATP-binding protein	87.7294	76.6903	0.194017	0.621599
SCO3112	SCO3112 protein (Fragment)	23.6853	0		1
SCO3113	hypothetical protein	0	0	0	1
SCO3114	Uncharacterized protein	9.57216	6.95398	0.461004	0.219039
SCO3115	Hypothetical protein	109.254	104.29	0.067094	0.782812
SCO3116	hypothetical protein	201.432	192.075	0.0686226	0.777525
SCO3117	Hypothetical protein	96.3192	106.723	-0.147977	0.565791
SCO3118	hypothetical protein	49.3172	49.3979	-0.00235798	0.991233
SCO3119	SCO3119 protein	102.916	80.1347	0.360973	0.0634699
SCO3120	Uncharacterized protein	4.68193	13.843	-1.56398	0.237507
SCO3121	Uncharacterized protein	0	15.117		1
SCO3122	nucleotidyltransferase	655.43	665.336	-0.0216421	0.936782
SCO3123	Ribose-phosphate pyrophosphokinase. Pentose phosphate pathway	1830.43	1975.55	-0.110069	0.63635
SCO3124	50S ribosomal protein L25/general stress protein Ctc	3810.42	4522.81	-0.247266	0.231595
SCO3125	Peptidyl-tRNA hydrolase (PTH) (EC 3 1 1 29)	74.1122	89.9171	-0.278886	0.240726
SCO3126	Putative membrane protein	46.9982	59.4825	-0.33986	0.204348
SCO3128	fatty acid desaturase (membrane)	66.9269	90.5412	-0.435988	0.17809
[truncated: 3,275 more rows]

## Sheet: Wt80Cu q below 0.05
Table S1. Quantitative data of the SCO2730::Tn5062 mutant and the Wt80Cu transcriptomes during germination (10-hours), compared to the wild-type (Wt) strain.
c) Wt80Cu vs. Wt. Transcripts showing significant variations are shown (q-value of less than 0.05)
Averaged abundances (from two biological replicates) are shown as the log2 (Wt80Cu/Wt).
Transcripts involved in germination and secondary metabolism, and transcripts encoding copper related proteins are indicated.
			ABUNDANCE		NORMALISED ABUNDANCE
SCO	DESCRIPTION	FUNCTION	Wt80Cu	Wt	log2 (Wt80Cu /Wt)	q_value
SCO0164	Putative cation-transporting ATPase	Copper	2.45833	5.51623	-1.166	0.0190026
SCO0860	Probable cation-transporting ATPase	Copper	37.7864	62.3587	-0.722725	0.000652719
SCO1044	possible secreted protein	Copper	38.4444	17.6865	1.12012	0.000652719
SCO3280	hypothetical protein	Copper	14.3073	80.3497	-2.48955	0.000652719
SCO6460	Putative cation-transporting ATPase	Copper	6.50994	3.2745	0.991369	0.00468577
SCO6710	Putative glycosyl hydrolase	Copper	2.13221	4.27256	-1.00275	0.0079695
SCO7657	Secreted protein	Copper	27.4035	40.8894	-0.577365	0.0115903
SCO3571	transcriptional regulator	Germination	494.277	725.263	-0.553184	0.0065425
SCO0185	Isorenieratene biosynthesis	Secondary metabolism	13.0275	5.04165	1.36959	0.0165356
SCO0191	Isorenieratene biosynthesis	Secondary metabolism	15.3667	8.76125	0.810594	0.027515
SCO0381	Deoxysugar synthase	Secondary metabolism	4.40511	12.8193	-1.54107	0.000652719
SCO0382	Deoxysugar synthase	Secondary metabolism	4.24259	10.1628	-1.26027	0.000652719
SCO0384	Deoxysugar synthase	Secondary metabolism	2.15577	7.9485	-1.88248	0.00170926
SCO0385	Deoxysugar synthase	Secondary metabolism	2.25605	5.38495	-1.25514	0.0156204
SCO0386	Deoxysugar synthase	Secondary metabolism	2.74214	5.12093	-0.901106	0.0156204
SCO0387	Deoxysugar synthase	Secondary metabolism	1.53231	4.96584	-1.69633	0.000652719
SCO0388	Deoxysugar synthase	Secondary metabolism	1.88093	3.83024	-1.02599	0.0190026
SCO0389	Deoxysugar synthase	Secondary metabolism	1.64724	3.55051	-1.10798	0.0337971
SCO0395	Deoxysugar synthase	Secondary metabolism	0.969973	5.43599	-2.48653	0.0217723
SCO0396	Deoxysugar synthase	Secondary metabolism	2.74547	7.96021	-1.53575	0.00120992
SCO0397	Deoxysugar synthase	Secondary metabolism	1.50154	4.64192	-1.62828	0.0421778
SCO0399	Deoxysugar synthase	Secondary metabolism	2.17145	6.11289	-1.49319	0.00929115
SCO0493	Coelichelin biosynthesis	Secondary metabolism	97.1616	70.5909	0.460904	0.0255956
SCO0494	Coelichelin biosynthesis	Secondary metabolism	286.877	198.096	0.534231	0.00831397
SCO0495	Coelichelin biosynthesis	Secondary metabolism	221.189	141.585	0.643614	0.00262377
SCO1265	Aromatic polyketide biosynthesis	Secondary metabolism	10.7871	5.5692	0.953759	0.0297874
SCO1864	5-Hydroxyectoine biosynthesis	Secondary metabolism	94.4893	163.304	-0.789336	0.000652719
SCO1865	5-Hydroxyectoine biosynthesis	Secondary metabolism	31.0782	73.8666	-1.24902	0.000652719
SCO1866	5-Hydroxyectoine biosynthesis	Secondary metabolism	154.553	360.117	-1.22036	0.000652719
SCO1867	5-Hydroxyectoine biosynthesis	Secondary metabolism	108.825	268.476	-1.30278	0.000652719
SCO2782	Desferrioxamine biosynthesis	Secondary metabolism	40.5033	15.0394	1.42929	0.000652719
SCO2783	Desferrioxamine biosynthesis	Secondary metabolism	44.6077	22.7302	0.972683	0.00543139
SCO2785	Desferrioxamine biosynthesis	Secondary metabolism	42.491	27.1715	0.645061	0.0207595
SCO3218	CDA biosynthesis	Secondary metabolism	42.7527	87.5	-1.03327	0.0225005
SCO3221	CDA biosynthesis	Secondary metabolism	6.33705	2.80221	1.17724	0.0255956
SCO3235	CDA biosynthesis	Secondary metabolism	7.50232	11.6351	-0.633078	0.0288228
SCO5223	Albaflavenone biosynthesis	Secondary metabolism	76.1355	51.658	0.559577	0.0192497
SCO5799	Siderophore biosynthesis	Secondary metabolism	3.00872	5.90311	-0.972326	0.00996919
SCO5800	Siderophore biosynthesis	Secondary metabolism	0.798364	1.91274	-1.26053	0.0436036
SCO5881	Response regulator. Prodigiosin	Secondary metabolism	44.151	69.8137	-0.661065	0.0076536
SCO6275	Hexaketide biosynthesis	Secondary metabolism	0.669931	1.2414	-0.889881	0.00307056
SCO6277	Hexaketide biosynthesis	Secondary metabolism	21.4368	51.228	-1.25684	0.000652719
SCO6279	Hexaketide biosynthesis	Secondary metabolism	0.828665	2.69114	-1.69936	0.0136702
SCO6280	Hexaketide biosynthesis	Secondary metabolism	3.99064	15.6956	-1.97566	0.000652719
SCO6282	Hexaketide biosynthesis	Secondary metabolism	3.02263	42.8775	-3.82635	0.000652719
SCO6283	Hexaketide biosynthesis	Secondary metabolism	2.1532	13.4347	-2.6414	0.000652719
SCO6437	Dipeptide biosynthesis	Secondary metabolism	4.55756	2.04863	1.1536	0.0215076
SCO6766	Hopene biosynthesis	Secondary metabolism	6.67862	11.9512	-0.839533	0.0192497
SCO6768	Hopene biosynthesis	Secondary metabolism	1.84128	3.98784	-1.1149	0.0115903
SCO6770	Hopene biosynthesis	Secondary metabolism	299.079	95.8905	1.64107	0.000652719
SCO0039	Uncharacterized protein		3.44038	9.39997	-1.45009	0.0375338
SCO0072	hypothetical protein		23.8906	13.5828	0.814661	0.000652719
SCO0080	hypothetical protein		75.7919	48.8038	0.63505	0.0139427
SCO0087	Putative secreted protein		26.7935	18.1582	0.561263	0.0417473
SCO0105	Endo-1,4-beta-xylanase C (Xylanase C) (EC 3.2.1.8) (1,4-beta-D-xylan xylanohydrolase C)		39.5061	18.4438	1.09894	0.000652719
SCO0110	putative transcriptional regulator		22.4701	34.8807	-0.634423	0.0194773
SCO0132	transcriptional regulator		9.3537	14.6169	-0.644028	0.00929115
SCO0135	hypothetical protein		4.29033	11.3122	-1.39872	0.00428191
SCO0160	Possible DNA-binding protein		3.46834	18.1199	-2.38526	0.000652719
SCO0162	Uncharacterized protein		1.00845	7.32301	-2.8603	0.00170926
SCO0163	Uncharacterized protein		5.56537	10.2193	-0.87674	0.00694609
SCO0165	Uncharacterized protein		32.0015	65.4079	-1.03133	0.0072951
SCO0166	Putative regulator		13.9553	30.3564	-1.12118	0.000652719
SCO0167	Uncharacterized protein		6.28869	47.9675	-2.93123	0.000652719
SCO0168	Transcriptional regulator		11.0222	104.953	-3.25125	0.000652719
SCO0169	Uncharacterized protein		24.3456	74.0015	-1.60389	0.000652719
SCO0170	Uncharacterized protein		17.0708	40.3552	-1.24122	0.000652719
SCO0171	Nicotinate phosphoribosyltransferase (EC 6 3 4 21)		1.53576	11.3257	-2.88257	0.000652719
SCO0172	putative UspA homologue. UspA enhances the rate of cell survival during prolonged exposure to stress		3.00936	20.5577	-2.77215	0.00262377
SCO0174	Putative DNA-binding protein		10.6992	39.5531	-1.88628	0.000652719
SCO0175	Uncharacterized protein		58.6931	23.4797	1.32178	0.000652719
SCO0177	Putative membrane protein SCJ1.26		9.80799	47.8523	-2.28656	0.000652719
SCO0178	Uncharacterized protein		122.457	85.6361	0.515988	0.0399967
SCO0179	Putative zinc-containing dehydrogenase		5.39074	48.6564	-3.17408	0.000652719
SCO0180	Usp: Universal stress protein family		9.15149	20.7111	-1.17833	0.000652719
SCO0181	Uncharacterized protein with UspA stress domain		7.29595	40.8785	-2.48618	0.000652719
SCO0192	oxidoreductase		64.6166	41.8187	0.627758	0.00390092
SCO0193	putative transcriptional regulator		219.926	112.355	0.968946	0.000652719
SCO0194	RNA polymerase sigma factor		127.123	50.0936	1.34352	0.000652719
SCO0196	Uncharacterized protein		28.6416	13.2782	1.10906	0.0115903
SCO0199	Alcohol dehydrogenase		5.45526	16.2625	-1.57583	0.000652719
SCO0200	Stress protein family		8.19813	26.4077	-1.68759	0.000652719
SCO0201	Hypothetical protein		3.18921	58.8023	-4.2046	0.000652719
SCO0203	Two-component sensor. histidine kinase		35.1478	61.7109	-0.81209	0.000652719
SCO0204	LuxR family two-component response regulator		17.7313	75.0981	-2.08248	0.000652719
SCO0208	Pyruvate phosphate dikinase		5.26884	12.8384	-1.2849	0.000652719
SCO0209	Uncharacterized protein		3.08069	45.0949	-3.87164	0.00170926
SCO0210	Uncharacterized protein		2.57013	9.76634	-1.92598	0.0065425
SCO0213	Putative nitrate/nitrite transporter protein		5.63665	13.6188	-1.27269	0.000652719
SCO0214	Uncharacterized protein		8.23086	29.1246	-1.82312	0.00170926
SCO0215	Uncharacterized protein		2.62728	11.8772	-2.17655	0.000652719
SCO0216	Nitrate reductase alpha chain NarG2		11.2624	28.8158	-1.35534	0.000652719
SCO0217	Nitrate reductase beta chain NarH2		1.78153	9.6395	-2.43584	0.000652719
SCO0219	Putative nitrate reductase delta chain NarI2		2.15018	6.81774	-1.66484	0.0263371
SCO0222	acetyltransferase		348.902	481.293	-0.464092	0.0281856
SCO0255	Putative sigma factor		5.73762	10.5629	-0.880484	0.00390092
SCO0256	Putative short chain oxidoreductase		10.5169	40.2491	-1.93625	0.000652719
SCO0257	Predicted metal-dependent hydrolase		6.5167	15.2131	-1.2231	0.00120992
SCO0259	Putative alcohol dehydrogenase (Zinc-binding)		8.20776	26.9288	-1.71409	0.000652719
SCO0260	PLC_epsilon_RA Phosphatidylinositide-specific phospholipase C		303.628	459.284	-0.59708	0.0072951
SCO0271	Putative binding-protein-dependent transport protein		19.1081	12.2697	0.639076	0.0416317
SCO0286	putative secreted peptidoglycan binding protein		14.8787	28.4029	-0.932786	0.011286
SCO0290	Probable solute-binding protein		14.1759	6.06049	1.22594	0.00428191
SCO0315	Putative decarboxylase		5.30388	14.4795	-1.44889	0.000652719
SCO0318	Putative oxidoreductase		1.86706	6.659	-1.83454	0.00217892
SCO0329	Putative esterase		18.6046	30.3673	-0.706859	0.00617145
SCO0343	Uncharacterized protein		10.6321	26.9209	-1.34031	0.0445538
SCO0361	Uncharacterized protein		9.76498	15.4146	-0.658606	0.0279558
SCO0419	Putative zinc-binding oxidoreductase		18.8492	12.1872	0.62913	0.0445538
SCO0427	hydrolase		50.9994	24.8921	1.03479	0.000652719
SCO0428	TetR family transcriptional regulator		28.1945	17.0186	0.728303	0.0405679
SCO0430	tetR family transcriptional regulator [Streptomyces coelicolor A3(2)]		60.2881	42.3577	0.509251	0.0442855
SCO0431	putative secreted protein		25.914	17.8902	0.534557	0.0423493
SCO0435	Aminotransferase		21.1107	10.7753	0.97024	0.0115903
SCO0445	possible secreted protein		11.7643	3.36995	1.80362	0.000652719
SCO0464	Putative integral membrane protein		18.4268	29.4555	-0.676732	0.00390092
SCO0465	Non-heme chloroperoxidase (Chloride peroxidase)		9.14153	57.7372	-2.65899	0.000652719
SCO0469	Hypothetical protein		32.3455	50.4415	-0.641045	0.0318819
SCO0486	Putative monooxygenase		26.411	13.7429	0.942456	0.0260556
SCO0488	Putative hydrolase		17.4117	24.1061	-0.469336	0.038591
SCO0502	Putative membrane protein		25.0194	13.8265	0.855607	0.0421778
SCO0504	Putative DEAD-box RNA-helicase		268.651	155.827	0.785793	0.000652719
SCO0505	Putative large multifunctional secreted protein		22.6684	9.19998	1.30098	0.000652719
SCO0529	Glycosyl hydrolase family 109 protein (EC 3.2.1.-)		6.2914	3.13787	1.0036	0.0136702
SCO0543	secreted peptidase		10.0576	16.0738	-0.676418	0.0328947
SCO0546	Pyruvate carboxylase		7.59313	13.3854	-0.817893	0.000652719
SCO0554	Endoglucanase (EC 3.2.1.4)		16.8504	10.6346	0.664019	0.0163424
SCO0576	Putative oxidoreductase		47.191	31.0431	0.604238	0.0251509
SCO0588	Sensor histidine kinase		6.40686	12.2098	-0.930349	0.00217892
SCO0595	Uncharacterized protein		7.08008	25.9458	-1.87366	0.000652719
SCO0596	DNA starvation/stationary phase protection protein Dps		22.7026	196.896	-3.1165	0.000652719
SCO0597	OrfA (Uncharacterized protein)		36.1652	128.238	-1.82615	0.000652719
SCO0600	RNA polymerase sigma factor sig8 (SigB)		60.3546	176.315	-1.54662	0.000652719
SCO0601	Non-homologous end joining protein Ku		4.40082	10.3209	-1.22972	0.00217892
SCO0605	Putative araC-family transcriptional regulator		24.6961	41.1155	-0.735398	0.00509658
SCO0607	Hypothetical lipoportein SCF55 31		18.5536	75.1087	-2.01728	0.000652719
SCO0608	possible regulatory protein		151.859	211.02	-0.474652	0.0267467
SCO0615	Putative secreted protein		5.95585	25.0494	-2.07239	0.000652719
SCO0616	Uncharacterized protein		3.12674	6.2784	-1.00573	0.00543139
SCO0617	Probable phosphoketolase (EC 4 1 2 -)		2.08902	6.88791	-1.72124	0.000652719
SCO0618	Uncharacterized protein		11.4959	6.12152	0.909158	0.0417473
SCO0622	Putative tetR-family transcriptional regulator		194.719	130.4	0.57845	0.00543139
SCO0623	Putative membrane transport protein		74.9892	51.8067	0.533544	0.0145902
SCO0624	Putative secreted protein		12.8865	7.87202	0.71105	0.0417473
SCO0627	Putative ATP utilising protein		94.707	227.913	-1.26694	0.000652719
SCO0628	Putative secreted protein		17.8052	9.45231	0.913563	0.00120992
SCO0630	acetyltransferase		235.68	170.537	0.466746	0.0359335
SCO0636	Putative ABC transporter ATP-binding protein		65.7096	29.4685	1.15693	0.000652719
SCO0641	tellurium resistance protein		4546.1	6337.79	-0.47935	0.0209924
SCO0643	Putative secreted cellulose-binding protein		54.8157	27.1648	1.01285	0.000652719
SCO0648	Putative methyltransferase		12.6806	26.9686	-1.08866	0.000652719
SCO0666	catalase		5.40118	17.4697	-1.69351	0.000652719
SCO0671	Uncharacterized protein		34.0958	101.681	-1.57638	0.000652719
SCO0674	Beta-xylanase (EC 3.2.1.8)		8.42255	4.26632	0.981266	0.0065425
SCO0675	Uncharacterized protein		1.5095	4.13225	-1.45286	0.000652719
SCO0677	secreted chitosanase		35.1532	63.6154	-0.855719	0.000652719
SCO0678	UPF0337 protein SCO0678		172.303	4604.83	-4.74013	0.000652719
SCO0679	Uncharacterized protein		11.0402	47.5707	-2.1073	0.0217723
SCO0680	Putative transmembrane efflux protein		18.2418	25.9589	-0.508981	0.038187
SCO0684	Hypothetical protein		59.1603	38.1276	0.633794	0.00963236
SCO0686	hypothetical protein		12.5274	26.3039	-1.07019	0.000652719
SCO0687	oxidoreductase		16.6058	31.5293	-0.925001	0.00120992
SCO0691	Putative oxidoreductase		14.2733	27.2583	-0.933378	0.000652719
SCO0716	Putative glycosyl hydrolase (Putative secreted protein)		6.44763	11.3027	-0.809824	0.0163424
SCO0719	Uncharacterized protein		11.6173	176.448	-3.9249	0.000652719
SCO0732	Putative secreted protease		115.005	69.3071	0.730623	0.000652719
SCO0739	Putative oxidoreductase		104.464	63.2809	0.723169	0.00307056
SCO0743	Putative secreted protein		71.6567	34.0507	1.07342	0.00581328
SCO0744	Uncharacterized protein		81.7287	41.689	0.971175	0.00217892
SCO0745	Putative tetR-family transcriptional regulator		11.5871	4.03408	1.52221	0.00543139
SCO0749	dTDP-glucose 4,6-dehydratase (EC 4.2.1.46)		27.8947	43.1392	-0.62901	0.0079695
SCO0750	Uncharacterized protein		21.487	254.524	-3.56627	0.000652719
SCO0757	Uncharacterized protein SCO0757		5.78165	18.0602	-1.64326	0.000652719
SCO0759	Uncharacterized protein		4.78059	25.6496	-2.42368	0.000652719
SCO0760	Putative methyltransferase		1.75037	21.1234	-3.59311	0.000652719
SCO0761	hypothetical protein		18.4901	149.503	-3.01535	0.00468577
SCO0762	Subtilase-type protease inhibitor		5.76732	55.9495	-3.27815	0.000652719
SCO0764	hydrolase		40.4815	57.0412	-0.49474	0.0265104
SCO0765	Endoglucanase (EC 3.2.1.4)		15.0739	10.203	0.563062	0.0299384
SCO0768	Putative lipoprotein		28.6849	57.7968	-1.0107	0.000652719
SCO0770	Putative membrane protein		77.9124	147.532	-0.921098	0.000652719
SCO0776	putative membrane transporter		5.56647	16.1112	-1.53323	0.000652719
SCO0777	Uncharacterized protein		6.74184	22.707	-1.75193	0.000652719
SCO0778	Putative integral membrane protein		5.88681	22.3533	-1.92493	0.0209924
SCO0779	hypothetical protein		6.15058	27.8977	-2.18135	0.000652719
SCO0780	Zinc-binding oxidoreductase		17.9696	28.511	-0.665964	0.0190026
SCO0783	Tetracycline resistance protein		36.516	22.8328	0.677424	0.000652719
SCO0784	Putative secreted protein		28.474	16.7142	0.768568	0.0236816
SCO0789	Uncharacterized protein		1.80238	7.69882	-2.09474	0.000652719
SCO0790	Putative hydrolase		1.98526	29.7924	-3.90755	0.000652719
SCO0791	Putative integral membrane protein		9.3673	27.1249	-1.53391	0.000652719
SCO0792	Uncharacterized protein		38.5842	57.3734	-0.572372	0.0156204
SCO0793	Hypothetical protein		52.1871	280.6	-2.42675	0.000652719
SCO0796	putative membrane transporter		92.6327	54.2064	0.773058	0.000652719
SCO0800	Putative TetR-family transcriptional regulatory protein		54.46	33.8463	0.686198	0.0136702
SCO0803	Putative RNA polymerase sigma factor		80.6179	57.8477	0.478841	0.0328947
SCO0804	Hypothetical protein		223.007	162.995	0.452262	0.0355391
SCO0805	prolyl aminopeptidase		137.705	92.9788	0.566609	0.00350518
SCO0806	Putative LacI-family transcriptional regulatory protein		28.2901	18.8444	0.586161	0.0288228
SCO0827	Uncharacterized protein		15.3188	140.669	-3.19893	0.000652719
SCO0829	Putative serine protease		6.0825	10.4032	-0.774289	0.0212784
SCO0831	Uncharacterized protein		1.72572	10.6825	-2.62998	0.00170926
SCO0832	Uncharacterized protein		1.38764	27.3435	-4.30049	0.000652719
SCO0833	Uncharacterized protein		3.26017	80.5178	-4.62629	0.000652719
SCO0834	Uncharacterized protein		134.691	3722.54	-4.78857	0.000652719
SCO0835	Putative methyltransferase		3.8446	8.81359	-1.1969	0.0286647
SCO0836	Uncharacterized protein		5.47762	15.2293	-1.47523	0.000652719
SCO0837	Uncharacterized protein		3.01061	60.6245	-4.33178	0.0388061
SCO0842	deoxyribodipyrimidine photolyase		3.44514	9.15159	-1.40946	0.000652719
SCO0845	Uncharacterized protein		3.21174	103.875	-5.01535	0.0357634
SCO0853	Putative membrane protein		102.849	300.322	-1.54599	0.000652719
SCO0854	Uncharacterized protein		91.4849	52.6192	0.797945	0.000652719
SCO0856	Putative integral membrane protein		16.3008	6.85285	1.25016	0.000652719
SCO0863	Uncharacterized iron-regulated membrane protein		56.5288	97.6564	-0.788729	0.00120992
SCO0880	Putative membrane protein		177.234	92.3917	0.939819	0.000652719
SCO0893	Putative membrane protein		1.30907	14.3408	-3.45352	0.000652719
SCO0894	Putative membrane protein		1.83118	10.1092	-2.46482	0.000652719
SCO0895	RNA polymerase principal sigma factor HrdC		2.8778	11.6297	-2.01477	0.000652719
SCO0896	Putative oxidoreductase		2.2935	34.352	-3.90477	0.00350518
SCO0897	Uncharacterized protein		7.528	62.1235	-3.0448	0.000652719
SCO0901	Uncharacterized protein		187.109	95.2343	0.974328	0.000652719
SCO0902	Uncharacterized protein		1596.94	868.381	0.878911	0.000652719
SCO0906	Uncharacterized protein		49.9183	82.0335	-0.716643	0.0199429
SCO0915	Uncharacterized protein		24.294	77.378	-1.67132	0.000652719
SCO0916	Uncharacterized protein		35.291	56.5662	-0.68064	0.0222784
SCO0919	Uncharacterized protein		26.3276	389.113	-3.88554	0.000652719
SCO0922	Succinate dehydrogenase/fumarate reductase iron-sulfur subunit		26.6429	85.092	-1.67527	0.000652719
SCO0923	Succinate dehydrogenase flavoprotein subunit		28.7498	57.8236	-1.00811	0.000652719
SCO0924	cytochrome B subunit		121.044	233.53	-0.94808	0.000652719
SCO0930	Putative lipoprotein		7.46769	13.4321	-0.846947	0.0165356
SCO0958	Diacylglycerol O-acyltransferase (EC 2 3 1 20)		2.33928	7.26645	-1.63519	0.000652719
SCO0961	Glucose-1-phosphate adenylyltransferase (EC 2.7.7.27) (ADP-glucose pyrophosphorylase) (ADPGlc PPase) (ADP-glucose synthase)		3.75766	7.14452	-0.927002	0.018787
SCO0962	Putative glycosyl transferase		1.44447	4.47767	-1.63221	0.00831397
SCO0964	Uncharacterized protein		28.5625	15.9453	0.840988	0.0316942
SCO0966	Putative dehydratase		5.57665	9.71926	-0.801448	0.0406888
SCO0973	Putative integral membrane protein		22.4778	34.9185	-0.635488	0.0145902
SCO0987	Putative integral membrane protein		22.2645	13.1581	0.75879	0.00217892
SCO0999	Iron/manganese superoxide dismutases		761.88	1237.27	-0.699528	0.000652719
SCO1009	Putative transposase		48.9447	24.8201	0.979643	0.000652719
SCO1013	mut-like protein		118.502	166.984	-0.494795	0.0301819
SCO1022	hypothetical protein		248.488	665.079	-1.42035	0.000652719
SCO1025	Putative integral membrane protein		13.136	8.3682	0.650535	0.0134072
SCO1028	Putative lyase		49.3181	30.8686	0.675977	0.00350518
SCO1030	putative histidine kinase		4.4501	12.794	-1.52355	0.011286
SCO1041	Ribosomal RNA large subunit methyltransferase G (EC 2 1 1 174)		150.108	110.013	0.448332	0.0393904
SCO1047	Putative integral membrane protein		1.50278	4.92044	-1.71115	0.0480146
SCO1050	Putative DNA protection protein		3.33774	16.4214	-2.29863	0.000652719
SCO1051	Putative integral membrane protein		1.69336	3.80934	-1.16965	0.0490917
SCO1052	Putative regulatory protein		1.78255	5.1544	-1.53186	0.0455831
SCO1075	Putative bifunctional protein (ATP/GTP binding protein/MutT-like)		118.969	84.9653	0.485642	0.0229777
SCO1081	Putative electron transfer flavoprotein alpha subunit		289.733	201.899	0.521089	0.00899462
SCO1082	electron transfer flavoprotein subunit beta		435.442	307.403	0.50235	0.00899462
SCO1086	putative Transglutaminase		217.098	156.986	0.467715	0.034792
SCO1095	Uncharacterized protein		12.3446	6.97422	0.823772	0.0190026
SCO1103	Putative hydrolase		40.9566	26.1949	0.644809	0.0225005
SCO1104	Putative tetR-family transcriptional regulatory protein		107.053	68.6412	0.641178	0.0168178
SCO1106	Putative lipoprotein		24.8499	13.2634	0.905794	0.00617145
SCO1109	Putative oxidoreductase		35.2106	15.3906	1.19396	0.000652719
SCO1112	Putative oxidoreductase		10.4267	5.95882	0.807187	0.00866192
SCO1117	Putative secreted protein		118.469	73.0035	0.698476	0.000652719
SCO1118	integral membrane protein		88.1588	42.2232	1.06207	0.000652719
SCO1122	lysR-family transcriptional regulator		162.207	104.599	0.632973	0.00120992
SCO1123	Hypothetical protein		562.575	399.73	0.493018	0.0181981
SCO1124	Putative integral membrane protein		217.827	157.034	0.472106	0.0368203
SCO1125	Uncharacterized protein		99.7283	165.607	-0.731691	0.0163424
SCO1127	Putative oxidoreductase		7.66785	56.7847	-2.88861	0.000652719
SCO1128	Putative integral membrane protein		5.03017	14.1801	-1.49518	0.000652719
SCO1129	Putative secreted deacetylase		2.16937	12.4871	-2.52509	0.000652719
SCO1130	Uncharacterized protein		3.11694	8.79413	-1.49641	0.000652719
SCO1138	Putative secreted protein		3.39949	10.7841	-1.66551	0.000652719
SCO1143	Endolytic murein transglycosylase (EC 4.2.2.-) (Peptidoglycan polymerization terminase)		22.5739	11.7337	0.944002	0.00390092
SCO1144	ABC transporter ATP-binding protein		45.1797	20.6241	1.13134	0.000652719
SCO1145	MarR family Transcriptional regulators		164.359	84.9032	0.952957	0.000652719
SCO1151	Putative integral membrane protein		150.54	105.584	0.511758	0.0181981
SCO1154	Uncharacterized protein		55.836	37.0375	0.592207	0.0128554
SCO1156	Uncharacterized protein		71.5067	123.255	-0.785494	0.00217892
SCO1160	Putative membrane protein signal transduction histidine kinase domain		1.60464	5.1768	-1.68981	0.000652719
SCO1165	Putative integral membrane protein		46.2963	69.9776	-0.595995	0.00929115
SCO1167	helicase		11.9769	6.84044	0.80809	0.00963236
SCO1172	anhydro-N-acetylmuramyl-tripeptide amidase		118.99	204.997	-0.784762	0.000652719
SCO1188	Putative secreted cellulose binding protein		21.8549	7.45225	1.55221	0.000652719
SCO1190	export protein		32.3538	12.9827	1.31734	0.000652719
SCO1191	Putative marR-family transcriptional regulator		370.796	143.945	1.36511	0.000652719
SCO1204	probable aldehyde dehydrogenase		5.63818	35.1721	-2.64113	0.000652719
SCO1217	Putative sensor kinase		35.674	24.1626	0.5621	0.0496067
SCO1221	Putative AsnC-family regulatory protein		17.4221	35.7471	-1.03691	0.00307056
SCO1222	Uncharacterized protein		7.11833	26.8941	-1.91768	0.00120992
SCO1223	Ornithine aminotransferase		10.7059	19.7614	-0.884278	0.0072951
SCO1225	osmoprotectant transporter		7.38678	22.7422	-1.62235	0.000652719
SCO1226	Putative bifunctional protein		2.09489	4.48479	-1.09816	0.000652719
SCO1227	Putative DNA-binding protein		1.33004	3.17859	-1.25692	0.0244525
SCO1231	UreD urease accessory protein		34.8029	18.4567	0.915062	0.0142674
SCO1232	Urease accessory protein UreG		55.4621	27.1498	1.03056	0.000652719
SCO1233	urease accessroy protein UreF		25.9487	15.2044	0.771176	0.0202166
SCO1234	Urease subunit alpha		96.0776	63.2228	0.603755	0.00468577
SCO1238	Putative ATP-dependent Clp protease proteolytic subunit-like (Endopeptidase Clp-like)		18.2447	6.36421	1.51942	0.000652719
SCO1244	Biotin synthase		75.6099	163.303	-1.1109	0.000652719
SCO1245	adenosylmethionine--8-amino-7-oxononanoate transaminase		45.1148	79.2964	-0.813653	0.0179424
SCO1246	Dithiobiotin synthetase		40.592	77.8394	-0.939306	0.000652719
SCO1247	Uncharacterized protein		30.0347	48.6325	-0.695288	0.00831397
SCO1251	Putative integral membrane protein		5.64878	10.4648	-0.889536	0.0131666
SCO1254	Adenylosuccinate lyase (ASL) (EC 4 3 2 2) (Adenylosuccinase)		185.675	131.786	0.494582	0.0131666
SCO1255	G/U mismatch-specific DNA glycosylase. DNA repair		84.295	50.0559	0.751908	0.00543139
SCO1257	Putative ABC transport system integral membrane protein		41.4316	13.6327	1.60366	0.000652719
SCO1299	transcriptional regulator		55.4863	34.0597	0.704066	0.0202166
SCO1307	Uncharacterized protein		27.4533	13.3326	1.04202	0.000652719
SCO1317	Uncharacterized protein		66.2333	21.741	1.60714	0.000652719
SCO1321	Elongation factor Tu		135.256	55.8562	1.2759	0.000652719
SCO1364	Uncharacterized protein		53.1021	90.421	-0.767889	0.00217892
SCO1366	hypothetical protein		83.0321	125.027	-0.590499	0.0109888
SCO1373	Uncharacterized protein		3.15879	29.4591	-3.22127	0.000652719
SCO1375	hypothetical protein		41.2272	128.735	-1.64274	0.00262377
SCO1389	Putative CDP-diacylglycerol--glycerol-3-phosphate 3-phosphatidyl-transferase		145.274	105.951	0.455378	0.0423493
SCO1412	hypothetical protein		34.6218	18.3199	0.918268	0.00866192
SCO1426	hypothetical protein		16.5046	30.9879	-0.90884	0.0156204
SCO1432	Hypothetical protein		8.09556	12.5187	-0.628882	0.0442855
SCO1435	Putative integral membrane protein		71.2416	41.618	0.775514	0.00899462
SCO1438	ATP phosphoribosyltransferase (ATP-PRT) (ATP-PRTase) (EC 2 4 2 17)		186.111	129.577	0.522349	0.0154422
SCO1440	6 7-dimethyl-8-ribityllumazine synthase (DMRL synthase) (LS) (Lumazine synthase) (EC 2 5 1 78)		77.1728	42.3696	0.865062	0.000652719
SCO1441	Riboflavin biosynthesis protein RibBA		51.1084	25.4882	1.00373	0.0288228
SCO1443	Putative riboflavin synthase		412.037	221.741	0.893901	0.000652719
SCO1448	transport protein		44.1935	27.9698	0.659966	0.0136702
SCO1452	Uncharacterized protein		35.5291	22.721	0.644973	0.0311002
SCO1457	Putative transport protein		9.07548	4.64454	0.966438	0.0065425
SCO1468	Putative serine/threonine protein kinase		1.34421	2.49968	-0.894987	0.0487566
SCO1477	Putative flavoprotein homologue (Partial)		86.0153	54.3978	0.661045	0.000652719
SCO1480	Hypothetical protein		412.758	807.948	-0.968968	0.000652719
SCO1482	Dihydroorotate dehydrogenase (quinone) (EC 1 3 5 2) (DHOdehase) (DHOD) (DHODase) (Dihydroorotate oxidase)		26.4362	15.4646	0.773549	0.00617145
SCO1487	Aspartate carbamoyltransferase (EC 2 1 3 2) (Aspartate transcarbamylase) (ATCase)		52.3265	35.2675	0.569201	0.0176843
SCO1488	Bifunctional protein PyrR [Includes Pyrimidine operon regulatory protein Uracil phosphoribosyltransferase (UPRTase) (EC 2 4 2 9)]		318.92	170.175	0.906177	0.000652719
SCO1507	Putative integral membrane protein		172.007	122.976	0.484086	0.0277027
SCO1515	preprotein translocase subunit SecF		249.84	180.344	0.470254	0.0248647
SCO1521	Probable transcriptional regulatory protein		1148.15	2062.72	-0.845236	0.000652719
SCO1522	glutamine amidotransferase subunit PdxT		102.423	157.186	-0.617938	0.00581328
SCO1523	pyridoxine biosynthesis protein		111.109	186.484	-0.747078	0.000652719
SCO1532	Uncharacterized protein		2.82249	7.44378	-1.39907	0.0072951
SCO1534	Putative DNA polymerase III		30.7723	14.6252	1.07318	0.00120992
SCO1541	Sporulation-specific cell division protein SsgB (Sporulation of Streptomyces griseus-like protein B) (SsgA-like protein B) (SALP B)		10.4871	40.5857	-1.95235	0.000652719
SCO1543	Hypothetical protein		61.7434	120.753	-0.967704	0.000652719
SCO1548	Uncharacterized protein		200.476	293.297	-0.548934	0.0288228
SCO1549	hypothetical protein		10.3745	5.95252	0.801472	0.0418916
SCO1550	small membrane protein		934.118	2807.82	-1.58777	0.000652719
SCO1554	nicotinate-nucleotide-dimethylbenzimidazole phosphoribosyltransferase		186.038	139.693	0.413341	0.0490917
SCO1555	Putative methyltransferase		34.1601	22.8537	0.579888	0.0173919
SCO1558	ABC transporter permease		70.7596	37.864	0.902097	0.000652719
SCO1559	ABC MetN methionine transporter		130.418	62.2667	1.06661	0.000652719
SCO1567	transmembrane-transport protein		26.885	15.7687	0.769733	0.0161152
SCO1569	oxidoreductase		15.1451	22.7476	-0.586859	0.0403589
SCO1572	Putative secreted protein		21.9955	13.5179	0.702336	0.0375338
SCO1588	Putative integral membrane protein		34.2068	14.5315	1.2351	0.000652719
SCO1590	Putative secreted protein		8.34005	17.7915	-1.09306	0.000652719
SCO1593	Putative transcriptional regulator		36.0266	16.8042	1.10024	0.000652719
SCO1597	Putative rRNA methylase		162.004	111.891	0.533939	0.011286
SCO1616	transcriptional regulator		64.6178	42.5834	0.601643	0.00694609
SCO1620	Glycine betaine transport system permease protein		67.6537	47.048	0.524035	0.0292722
SCO1623	Siderophore interacting proteins		171.728	126.134	0.445161	0.0414268
SCO1626	Cytochrome P450		8.50026	16.8286	-0.98534	0.00899462
SCO1627	putative ATP-GTP binding protein		7.3386	14.547	-0.987144	0.0343085
SCO1630	RarA homologue		2.36889	12.5587	-2.4064	0.000652719
SCO1640	Putative proteasome component		82.4406	133.476	-0.695159	0.000652719
SCO1643	20S proteasome alpha-subunit		227.904	337.041	-0.564495	0.00468577
SCO1644	20S proteasome beta-subunit precursor		226.209	331.939	-0.553261	0.0194773
SCO1646	Proteasome-associated actinomycete-specic protein		259.162	473.344	-0.869036	0.000652719
SCO1651	hypothetical protein SCO1651		1198.83	889.259	0.430947	0.0421778
SCO1658	Glycerol operon regulatory protein		48.4909	25.2495	0.94146	0.000652719
SCO1660	Gglycerol kinase. Glycerolipid metabolism		35.9913	22.243	0.694295	0.00350518
SCO1661	Putative glycerol-3-phosphate dehydrogenase		50.7028	27.613	0.876717	0.000652719
SCO1669	Putative ATP/GTP-binding protein		42.8787	22.4474	0.933714	0.000652719
SCO1674	ChpC		54.9563	77.89	-0.503152	0.0364052
SCO1675	chaplin H		84.5467	236.708	-1.48529	0.000652719
SCO1676	Putative peptidase		61.698	87.0134	-0.496014	0.0241832
SCO1677	UPF0225 protein SCO1677		158.691	93.5336	0.76266	0.00170926
SCO1678	Putative transcriptional regulator		122.656	85.5822	0.519237	0.0204709
SCO1679	Gluconokinase		701.014	70.6859	3.30995	0.000652719
SCO1680	gluconate permease		112.55	15.5824	2.85258	0.000652719
SCO1681	gluconate dehydrogenase		156.554	30.2579	2.37127	0.000652719
SCO1682	Putative zinc-binding alcohol dehydrogenase		112.276	12.0018	3.22573	0.000652719
SCO1683	Putative amino acid permease		28.4014	2.56629	3.4682	0.000652719
SCO1700	Putative membrane protein		20.3655	99.3738	-2.28674	0.000652719
SCO1707	Putative ABC sugar transporter, ATP-binding subunit		1.56434	3.76067	-1.26544	0.0260556
SCO1710	Putative integral membrane transport protein		12.0615	19.4843	-0.691904	0.0106752
SCO1714	hypothetical protein		257.113	523.217	-1.02501	0.000652719
SCO1719	Putative ABC-transporter ATP-binding protein		17.7511	7.60253	1.22335	0.0260556
SCO1720	Transport permease protein		93.6541	41.1944	1.18489	0.000652719
SCO1753	hypothetical protein		419.528	290.234	0.53155	0.0076536
SCO1756	Hypothetical protein		27.4328	13.8922	0.981627	0.00120992
SCO1773	L-alanine dehydrogenase. Amino acid transport and metabolism		144.154	206.478	-0.518374	0.0103127
SCO1776	CTP synthetase		390.448	288.099	0.438567	0.0350198
SCO1778	Putative transcriptional regulator		21.8308	13.1037	0.736395	0.00350518
SCO1787	iron-siderophore uptake system transmembrane protein. ABC transporter		237.871	129.408	0.878252	0.00350518
SCO1789	Uncharacterized protein		83.8708	58.4905	0.519967	0.0173919
SCO1792	Putative 3-methyladenine DNA glycosylase (EC 3 2 2 -)		169.059	123.029	0.458536	0.0389638
SCO1794	UPF0098 protein SCO1794		234.563	322.464	-0.459162	0.0333095
SCO1800	chpE		117.658	848.951	-2.85108	0.000652719
SCO1807	Putative integral membrane protein		5.31676	8.44872	-0.668185	0.0353406
SCO1812	integral membrane transporter		65.7115	31.0583	1.08117	0.000652719
SCO1814	Enoyl-(acyl carrier protein) reductase		688.434	1511.78	-1.13486	0.000652719
SCO1815	3-oxacyl-(ACP) reductase. Ketoacyl-acyl-carrier-protein		710.47	1623.82	-1.19255	0.000652719
SCO1828	Uncharacterized protein		156.341	94.4167	0.727586	0.0284369
SCO1830	Uncharacterized protein		29.5329	16.8977	0.805499	0.000652719
SCO1839	Transcriptional regulator		161.039	436.851	-1.43973	0.000652719
SCO1840	ABC transporter ATP binding protein		389.808	264.864	0.557509	0.00390092
SCO1843	Putative secreted protein		4.93091	9.2073	-0.900925	0.0168178
SCO1860	Hypothetical protein		20.2342	36.7176	-0.859672	0.000652719
SCO1861	Uncharacterized protein		22.7836	35.5928	-0.643589	0.00866192
SCO1863	Uncharacterized protein		75.0097	101.329	-0.433897	0.0487566
SCO1869	Uncharacterized protein		123.568	87.1918	0.503039	0.0236816
SCO1897	Putative transcriptional regulator		5.47724	11.1291	-1.02281	0.0196678
SCO1903	Ppossible transport associated protein		164.776	222.098	-0.430688	0.0383753
SCO1910	Putative alanine-rich protein		3.26312	73.8774	-4.50081	0.000652719
SCO1911	Putative integral membrane protein		4.24103	104.766	-4.62662	0.000652719
SCO1916	Tetrahydrodipicolinate N-succinyltransferase		147.917	224.385	-0.601192	0.00262377
SCO1932	Uncharacterized protein		55.797	22.0113	1.34194	0.000652719
SCO1933	Uncharacterized protein		224.35	124.954	0.844355	0.000652719
SCO1947	Glyceraldehyde-3-phosphate dehydrogenase		4663.17	6845.2	-0.553782	0.0151857
SCO1959	Uncharacterized protein		56.3293	90.7675	-0.688291	0.00262377
SCO1962	Ionic transporter		43.5992	25.7528	0.759574	0.00217892
SCO1963	Putative integral membrane export protein		813.637	546.674	0.573703	0.00307056
SCO1967	Putative integral membrane protein		32.8596	20.7402	0.663888	0.0156204
SCO1968	Putative secreted hydrolase		1.99936	9.74421	-2.28501	0.00120992
SCO1972	sugar kinase		21.0091	33.5781	-0.676503	0.0220356
SCO1980	Putative regulatory protein with TTA leucine codon		114.159	164.229	-0.52466	0.0496067
SCO1982	Uncharacterized protein		94.9275	177.499	-0.902912	0.0314812
SCO1990	Uncharacterized protein		33.7591	49.5657	-0.554065	0.0364052
SCO1997	Uncharacterized protein		171.194	107.905	0.66587	0.00170926
SCO2001	hypothetical protein		71.9462	52.5329	0.453697	0.0357634
SCO2002	hypothetical protein		23.3596	11.4083	1.03393	0.0427793
SCO2008	ABC-type branched-chain amino acid transport system		13.4527	44.2316	-1.71718	0.000652719
SCO2012	Putative branched chain amino acid transport ATP-binding protein		94.6665	62.8918	0.589983	0.0227206
SCO2014	Pyruvate kinase (EC 2 7 1 40)		125.142	246.073	-0.975521	0.000652719
SCO2016	monooxygenase		17.6153	10.1478	0.795653	0.00899462
SCO2028	Putative membrane protein		2.02888	6.40948	-1.65953	0.0165356
SCO2037	Tryptophan synthase beta chain (EC 4 2 1 20)		183.635	105.455	0.800212	0.000652719
SCO2045	Uncharacterized protein		104.221	143.501	-0.461414	0.040838
SCO2047	Putative DNA-binding protein		34.2387	17.9481	0.931796	0.00543139
SCO2055	Uncharacterized protein		1.77021	6.09741	-1.78428	0.000652719
SCO2065	hypothetical protein		48.0069	66.3147	-0.466087	0.0399967
SCO2066	Putative membrane protein		267.306	358.003	-0.421484	0.0451976
SCO2070	Putative membrane protein		32.0631	51.9684	-0.696722	0.00120992
SCO2071	Putative Na+/H+ antiporter		46.386	27.7086	0.743359	0.000652719
SCO2075	Putative DNA-binding protein		17.2774	32.2005	-0.898193	0.00390092
SCO2080	Hypothetical protein		280.813	186.562	0.589956	0.00307056
SCO2086	UDP-N-acetylmuramoylalanine--D-glutamate ligase (EC 6 3 2 9)		337.587	235.184	0.52147	0.0065425
SCO2099	Uncharacterized protein		3.90453	11.2842	-1.53108	0.0158996
SCO2112	Uncharacterized protein		578.398	431.998	0.421039	0.0451976
SCO2113	Bacterioferritin (BFR) (EC 1 16 3 1)		194.109	141.601	0.455039	0.0431175
SCO2117	Putative anthranilate synthase		18.9213	10.9653	0.78706	0.0176843
SCO2145	Putative glycerate kinase		5.26639	2.05757	1.35587	0.0265104
SCO2146	Putative aminotransferase		10.4459	4.07982	1.35636	0.000652719
SCO2159	Uncharacterized protein		9.44552	46.9338	-2.31292	0.0333095
SCO2160	Putative large membrane protein		27.643	52.0089	-0.911842	0.000652719
SCO2164	Integral membrane efflux protein		100.524	158.947	-0.661004	0.000652719
SCO2170	Putative methyltransferase		283.428	198.839	0.511383	0.011286
SCO2171	Putative secreted protease		269.47	134.557	1.00191	0.000652719
SCO2172	hypothetical protein		467.747	692.674	-0.566448	0.0122738
SCO2182	Putative gntR-family transcriptional regulator		264.366	173.841	0.604774	0.00262377
SCO2191	oxidoreductase		2.35204	5.92906	-1.33389	0.00307056
SCO2192	Regulator		1.79324	6.8739	-1.93856	0.000652719
SCO2194	Lipoyl synthase (EC 2 8 1 8) (Lip-syn) (LS) (Lipoate synthase) (Lipoic acid synthase) (Sulfur insertion protein LipA)		331.282	458.84	-0.46993	0.0209924
SCO2198	glutamine synthetase I		964.054	623.538	0.628637	0.00217892
SCO2206	arsC. arsenate reductase		107.973	157.591	-0.545514	0.0236816
SCO2210	Glutamine synthetase (EC 6 3 1 2)		338.137	81.0086	2.06146	0.000652719
SCO2211	Uncharacterized protein		197.761	94.7062	1.06223	0.000652719
SCO2220	Hypothetical protein		4.72284	7.41564	-0.650918	0.0466966
SCO2236	putative plasmid maintenance system killer protein		111.934	200.843	-0.843422	0.0412507
SCO2237	Lyase		65.9662	96.5453	-0.549479	0.0345375
SCO2248	hypothetical protein		26.5148	14.2202	0.898857	0.0204709
SCO2253	putative transcriptional regulator		59.1349	28.3182	1.06228	0.00120992
SCO2254	transmembrane efflux protein		42.2003	15.8583	1.41202	0.000652719
SCO2256	3-methyl-2-oxobutanoate hydroxymethyltransferase		134.228	207.013	-0.625033	0.00170926
SCO2257	ABC transporter ATP-binding protein		60.6301	99.8184	-0.719273	0.0103127
SCO2262	Oxidoreductase coenzyme F420-dependent		110.945	156.608	-0.497313	0.031243
SCO2277	Putative membrane protein		43.063	29.3785	0.551687	0.0318819
SCO2279	Uncharacterized protein		300.382	215.757	0.477391	0.0220356
SCO2284	Putative membrane transport protein		76.0424	47.7865	0.670201	0.00120992
SCO2288	Uncharacterized protein		155.29	99.1515	0.647255	0.0139427
SCO2292	Endo-1,4-beta-xylanase (EC 3.2.1.8)		16.1064	6.80013	1.244	0.000652719
SCO2301	GTP cyclohydrolase 1 type 2 homolog		333.022	242.232	0.459231	0.0316942
SCO2302	hypothetical protein		4.99811	11.7108	-1.22838	0.000652719
SCO2303	Uncharacterized protein		543.618	859.895	-0.661568	0.0154422
SCO2310	Putative integral membrane efflux protein		28.7152	13.1999	1.12129	0.000652719
SCO2315	hypothetical protein		211.438	116.2	0.86362	0.000652719
SCO2319	tetR family transcriptional regulator		141.983	78.7369	0.850605	0.000652719
SCO2341	Uncharacterized protein		57.8758	94.7267	-0.71081	0.00217892
SCO2342	Putative secreted protein		9.34269	40.7448	-2.12471	0.000652719
SCO2344	Putative integral membrane transport protein		10.4774	18.846	-0.846974	0.000652719
SCO2346	Hydrolase		191.241	101.033	0.920558	0.000652719
SCO2347	hypothetical protein		137.79	82.2716	0.74401	0.00120992
SCO2354	Hypothetical protein		173.051	118.51	0.546188	0.0389638
SCO2365	Uncharacterized protein		131.958	85.7458	0.621936	0.00468577
SCO2368	TerD. Bacterial stress protein		1660.37	2359.3	-0.506848	0.0119395
SCO2370	Hypothetical protein		2884.81	4174.43	-0.533105	0.00831397
SCO2371	Pyruvate dehydrogenase subunit E1		28.7564	79.4735	-1.46659	0.000652719
SCO2372	Putative small hydrophobic protein		74.5762	174.719	-1.22825	0.000652719
SCO2374	Putative transcriptional regulator		54.391	31.2683	0.798665	0.00262377
SCO2375	Putative secreted protein		131.721	73.6528	0.838676	0.000652719
SCO2383	Possible secreted protein		41.7065	29.5852	0.495393	0.0389638
SCO2385	Uncharacterized protein		58.2173	38.2143	0.607335	0.0199429
SCO2387	ACP S-malonyltransferase		1011.04	1534.85	-0.602255	0.00390092
SCO2388	3-oxoacyl-(acyl carrier protein) synthase III		1514.21	2388.91	-0.657787	0.00120992
SCO2389	Acyl carrier protein (ACP)		9020.4	15251.3	-0.757669	0.000652719
SCO2401	Putative dehydratase		3.41879	8.25412	-1.27163	0.0072951
SCO2431	Alpha-L-arabinofuranosidase		25.9047	14.1769	0.86967	0.000652719
SCO2460	Uncharacterized protein		313.325	189.441	0.725914	0.000652719
SCO2461	Putative secreted protein		108.716	161.408	-0.570148	0.03086
SCO2464	Putative ABC transporter		100.986	62.738	0.686746	0.0258368
SCO2465	RNA polymerase principal sigma factor HrdA		53.5299	30.773	0.798679	0.000652719
SCO2485	Probable membrane transporter protein		19.8018	29.9472	-0.59679	0.0445538
SCO2489	TetR family transcriptional regulator		54.8358	85.8268	-0.646308	0.00694609
SCO2492	Hypothetical protein		9.76671	40.6802	-2.05838	0.000652719
SCO2493	Putative membrane protein		17.0309	25.2329	-0.567155	0.0355391
SCO2494	Pyruvate phosphate dikinase		5.98216	10.7655	-0.847681	0.00262377
SCO2498	efflux protein		76.3768	23.0053	1.73117	0.000652719
SCO2500	hypothetical protein		7.51152	24.8399	-1.72548	0.000652719
SCO2501	Putative DNA-binding protein		20.5256	43.9405	-1.09813	0.000652719
SCO2502	Putative transport protein		9.22241	4.10474	1.16785	0.00170926
SCO2503	Putative chitinase		66.0873	45.6973	0.532263	0.0171136
SCO2505	Putative ABC-transporter metal-binding lipoprotein		146.421	208.897	-0.512667	0.0151857
SCO2525	hypothetical protein		52.5412	77.9417	-0.568946	0.0171136
SCO2528	2-isopropylmalate synthase (EC 2 3 3 13)		105.308	49.3065	1.09476	0.000652719
SCO2529	Metalloprotease		1.51376	12.5995	-3.05716	0.000652719
SCO2541	Probable transmembrane transport protein		16.3291	6.35439	1.36162	0.000652719
SCO2545	Putative transmembrane efflux protein		62.3365	42.9682	0.536807	0.012541
SCO2560	Hypothetical protein		7.3119	11.3893	-0.639356	0.0154422
SCO2566	Uncharacterized protein		84.7714	119.731	-0.498147	0.0222784
SCO2570	Putative secreted protein		38.2115	65.994	-0.788328	0.000652719
SCO2573	oxidoreductase		33.9438	20.4569	0.73056	0.00170926
SCO2574	Uncharacterized protein		209.199	135.183	0.629962	0.0421778
SCO2580	Putative membrane protein		961.331	1426.8	-0.569683	0.0194773
SCO2595	GTPase ObgE		380.068	254.44	0.578935	0.00390092
SCO2598	Putative dehydrogenase		82.6729	48.9507	0.756085	0.000652719
SCO2603	Putative integrase		38.0011	26.1834	0.537386	0.0227206
SCO2627	Putative sugar-phosphate isomerase		698.065	1032.2	-0.564287	0.00390092
SCO2630	Putative biotin synthase		163.586	328.97	-1.00791	0.000652719
SCO2633	Iron/manganese superoxide dismutases		1884.79	2718.07	-0.528177	0.0109888
SCO2645	Predicted permease		13.6794	5.74061	1.25273	0.000652719
SCO2650	Putative secreted protein		6.62524	23.265	-1.81212	0.0139427
SCO2655	putative nuclease		43.2474	79.3782	-0.87613	0.000652719
SCO2661	Putative sugar hydrolase		21.7448	14.4017	0.594425	0.0316942
SCO2674	Putative ABC transporter ATP-binding protein		104.98	75.6892	0.47195	0.0359335
SCO2681	ATP /GTP-binding protein		74.1312	45.7641	0.695866	0.000652719
SCO2686	Putative luxR-family transcriptional regulator		162.82	98.9253	0.718867	0.00120992
SCO2699	Putative small membrane protein		8.52762	36.78	-2.10871	0.00617145
SCO2705	ChpF		5.82007	24.4087	-2.06829	0.0351675
SCO2716	Putative secreted protein		2.49623	5.94625	-1.25223	0.0398145
SCO2718	rdlA		3.15732	16.4094	-2.37775	0.0151857
SCO2723	Putative ABC transporter ATP-binding protein		31.9228	54.005	-0.758507	0.000652719
SCO2736	type II citrate synthase		1202.11	1825.26	-0.60253	0.00468577
SCO2740	pseudogene		26.8985	13.7933	0.963554	0.0402071
SCO2746	Ribose import ATP-binding protein RbsA 2 (EC 3 6 3 17)		87.2787	54.0955	0.690121	0.0286647
SCO2747	Bifunctional carbohydrate binding and transport protein		54.9536	30.705	0.83974	0.0165356
SCO2748	Carbohydrate kinase		60.0921	40.5142	0.568748	0.038591
SCO2763	ABC transporter protein. ATP-binding component		43.6384	30.9114	0.49746	0.0196678
SCO2772	Putative membrane transport protein		75.296	51.766	0.540569	0.0134072
SCO2773	acyl CoA thioesterase II		31.4757	12.6248	1.31798	0.000652719
SCO2774	Acyl-CoA dehydrogenase		82.2216	45.3072	0.859776	0.000652719
SCO2776	Acetyl/propionyl CoA carboxylase beta subunit		5.69717	14.8416	-1.38133	0.000652719
SCO2780	Secreted protein		558.139	341.657	0.708077	0.00120992
SCO2781	Siderophore interacting protein		126.986	63.6995	0.99531	0.000652719
SCO2786	beta-N-acetylhexosaminidase		25.1783	17.6275	0.514356	0.0381869
SCO2792	AdpA. transcription regulator		95.021	129.178	-0.443039	0.0421778
SCO2793	ornA. oligoribonuclease regulated by A -factor		467.332	712.692	-0.608831	0.00120992
SCO2804	Uncharacterized protein		5.90457	35.1138	-2.57213	0.000652719
SCO2818	Uncharacterized protein		108.521	23.7538	2.19175	0.000652719
SCO2819	hypothetical protein		33.4561	50.7947	-0.60241	0.03086
SCO2820	Uncharacterized protein		60.4956	105.34	-0.800147	0.00617145
SCO2822	Decarboxylase		76.5097	43.6618	0.809269	0.00217892
SCO2833	Secreted chitin binding protein		101.597	37.4679	1.43913	0.000652719
SCO2843	Putative N-acetylglucosamine-6-phosphate deacetylase		70.5809	112.656	-0.67457	0.000652719
SCO2856	Uncharacterized protein		76.5217	47.8315	0.677908	0.0142674
SCO2859	Predicted transcriptional regulator		67.722	35.2382	0.942482	0.0165356
SCO2886	Putative hydrolase		2.98257	9.63992	-1.69247	0.000652719
SCO2887	Putative membrane protein		237.321	374.179	-0.656887	0.00428191
SCO2888	Uncharacterized protein		260.813	387.87	-0.572557	0.00428191
SCO2899	10 kDa chaperonin		2699.43	3741.7	-0.471038	0.0236816
SCO2907	PTS transmembrane component		166.129	105.692	0.652442	0.00120992
SCO2908	hypothetical protein		99.9229	72.0042	0.472735	0.0464745
SCO2913	Hypothetical protein		140.039	228.848	-0.708555	0.000652719
SCO2916	ATP-dependent Clp protease adapter protein ClpS		1138.99	1872.07	-0.716883	0.000652719
SCO2920	Putative secreted protease		40.1617	56.7642	-0.499159	0.0225005
SCO2927	4-hydroxyphenylpyruvate dioxygenase		6.85616	28.0144	-2.0307	0.000652719
SCO2935	Putative transcriptional regulator		72.2377	46.1808	0.645456	0.00929115
SCO2947	Uncharacterized protein		833.01	1233.36	-0.566188	0.00581328
SCO2951	Malate oxidoreductase. Pyruvate metabolism		250.334	362.868	-0.535588	0.0076536
SCO2953	hypothetical protein		33.8174	62.936	-0.896119	0.000652719
SCO2954	RNA polymerase sigma factor SigU		16.3193	28.1072	-0.78436	0.018787
SCO2958	Transcriptional regulator		43.2506	17.0134	1.34605	0.000652719
SCO2960	Putative integral membrane protein		96.3939	69.1239	0.479756	0.0351675
SCO2961	hypothetical protein		117.244	80.9187	0.534976	0.0103127
SCO2965	Putative transport protein		116.353	52.6621	1.14367	0.000652719
SCO2973	Serine/threonine-protein kinase PkaB (EC 2 7 11 1)		75.919	53.3649	0.50857	0.0194773
SCO2977	Uncharacterized protein		21.7005	13.5258	0.682017	0.0134072
SCO2979	Putative integral membrane transport protein		25.4423	37.3928	-0.555534	0.027515
SCO2997	Putative transferase		2.13902	4.75391	-1.15217	0.012541
SCO2999	Hypothetical protein.		182.414	246.397	-0.433769	0.0418916
SCO3001	Uncharacterized protein		136.92	189.684	-0.47026	0.0388061
SCO3009	Uncharacterized protein		107.922	292.881	-1.44033	0.000652719
SCO3019	Putative lipoprotein		34.0419	18.9303	0.846617	0.0168178
SCO3022	Uncharacterized protein		94.7433	61.8922	0.614266	0.0076536
SCO3035	Uncharacterized protein		43.7905	27.0831	0.693223	0.0286647
SCO3042	Putative transcriptional regulator		30.4844	20.9843	0.538761	0.0350198
SCO3048	Putative membrane protein		93.8009	145.846	-0.636771	0.00217892
SCO3051	Acyl-CoA dehydrogenase		123.674	70.0571	0.819939	0.000652719
SCO3052	Putative UDP-glucose 6-dehydrogenase		171.251	246.453	-0.525202	0.00929115
SCO3057	dipeptidase		86.9504	53.0513	0.712806	0.000652719
SCO3065	Uncharacterized protein		167.326	103.805	0.688788	0.00217892
SCO3073	Urocanate hydratase (Urocanase) (EC 4 2 1 49) (Imidazolonepropionate hydrolase)		26.456	76.2638	-1.52741	0.000652719
SCO3075	Transcriptional regulator		37.5023	88.553	-1.23956	0.000652719
SCO3078	Putative secreted protein		4.66721	8.47277	-0.860274	0.0328947
SCO3079	Putative thiolase		47.7287	34.2953	0.476848	0.0418916
SCO3088	Uncharacterized protein		78.7859	43.3811	0.860872	0.0383753
SCO3091	Ccyclopropane-fatty-acyl-phospholipid synthase		88.8445	62.9675	0.496675	0.0209924
SCO3105	Hypothetical protein		79.343	43.8647	0.855041	0.000652719
SCO3108	hypothetical protein		107.752	818.637	-2.92551	0.000652719
SCO3117	Hypothetical protein		199.197	127.217	0.646905	0.00350518
SCO3125	Peptidyl-tRNA hydrolase (PTH) (EC 3 1 1 29)		176.656	107.186	0.720832	0.000652719
SCO3126	Putative membrane protein		102.679	70.904	0.5342	0.0295417
SCO3128	fatty acid desaturase (membrane)		19.8852	107.928	-2.44029	0.000652719
SCO3137	UDP-glucose 4-epimerase GalE		131.35	201.032	-0.614002	0.012541
SCO3138	Galactose-1-phosphate uridylyltransferase (EC 2 7 7 12)		85.0431	44.0787	0.948111	0.025374
SCO3144	two-component system response regulator		13.2837	6.92091	0.940623	0.0299384
SCO3160	Putative integral membrane transport protein		130.305	88.0046	0.566237	0.00899462
SCO3161	Putative ABC transporter ATP-binding protein (EC 3 6 3 -)		163.633	117.741	0.474846	0.0272817
SCO3162	esterase		165.918	121.96	0.444061	0.0345375
SCO3169	Uncharacterized protein		17.4949	52.0771	-1.57371	0.0161152
SCO3182	UTP--glucose-1-phosphate uridylyltransferase (EC 2 7 7 9) (UDP-glucose pyrophosphorylase)		1050.06	1409.46	-0.424664	0.0460294
SCO3185	potassium/proton antiporter		67.0794	34.036	0.978809	0.000652719
SCO3187	Uncharacterized protein		1328.96	1769.79	-0.413282	0.0470437
SCO3205	Putative MarR-family transcriptional repressor		104.862	145.401	-0.471546	0.0472324
SCO3207	Putative tetR-family transcriptional regulator (Fragment)		89.6173	147.757	-0.721376	0.000652719
SCO3250	integrase		25.9393	6.86615	1.91757	0.000652719
SCO3264	Putative gntR-family regulator		45.5805	21.6317	1.07527	0.000652719
SCO3266	Uncharacterized protein		131.143	54.1581	1.2759	0.00996919
SCO3281	Uncharacterized protein		4.51038	45.3791	-3.33071	0.000652719
SCO3288	Possible integral membrane protein		2.25041	10.6836	-2.24713	0.00217892
SCO3290	Predicted nucleotide-binding protein		5.93066	15.9597	-1.42817	0.0156204
SCO3296	Putative oxidoreductase		47.6064	29.7539	0.678076	0.00866192
SCO3323	BldN		14.0534	53.1613	-1.91946	0.000652719
SCO3324	Hypothetical protein		37.9946	102.279	-1.42865	0.000652719
SCO3328	Hypothetical protein		60.8684	317.967	-2.38511	0.000652719
SCO3329	Uncharacterized protein		16.1812	26.9519	-0.736069	0.0173919
SCO3330	Putative acetoin utilization protein		36.4198	52.708	-0.5333	0.0196678
SCO3331	transmembrane transport protein		14.395	7.88526	0.868339	0.00428191
SCO3332	hypothetical protein		86.4248	58.4537	0.564152	0.0154422
SCO3334	Tryptophan--tRNA ligase 1 (EC 6 1 1 2)		69.3625	31.1491	1.15497	0.000652719
SCO3356	ECF sigma factor		313.755	523.006	-0.737191	0.000652719
SCO3366	Exporter		103.333	73.0355	0.50063	0.0171136
SCO3396	Putative membrane protein		72.2567	114.945	-0.669737	0.000652719
SCO3397	Putative integral membrane lysyl-tRNA synthetase		59.3742	81.7057	-0.460602	0.0290252
SCO3405	Hypoxanthine phosphoribosyltransferase		895.473	1317.14	-0.556691	0.00468577
SCO3409	Inorganic pyrophosphatase		2922.03	4300.52	-0.55754	0.0072951
SCO3443	Putative pyridine nucleotide-disulphide oxidoreductase		30.9964	45.0681	-0.540005	0.0179424
SCO3452	methyltransferase		17.8094	26.0516	-0.548734	0.0412507
SCO3471	Extracellular agarase (EC 3 2 1 81)		269.31	158.64	0.76351	0.000652719
SCO3517	Putative ATP-binding protein		39.5889	21.5826	0.87523	0.000652719
SCO3535	Uncharacterized protein		91.6985	65.4329	0.486882	0.0196678
SCO3548	Putative anti-sigma factor		1359.22	1965.07	-0.531796	0.00581328
SCO3559	oxidoreductase		199.188	136.048	0.55001	0.00899462
SCO3563	Acetyl-coenzyme A synthetase (AcCoA synthetase) (Acs) (EC 6 2 1 1)		32.946	50.332	-0.611371	0.00428191
SCO3564	pH-dependent sodium/proton antiporter		292.738	115.034	1.34755	0.000652719
SCO3575	Uncharacterized protein		544.233	800.139	-0.556027	0.0156204
SCO3579	WblA		159.743	380.291	-1.25135	0.000652719
SCO3580	Putative transpeptidase		350.857	484.206	-0.464735	0.0229777
SCO3582	putative phosphohydrolases		155.645	219.251	-0.494327	0.0179424
SCO3584	Uncharacterized protein		313.544	136.661	1.19807	0.000652719
SCO3585	Uncharacterized protein		42.2473	17.1429	1.30125	0.00543139
SCO3590	Putative two-component system response regulator		24.1632	51.6645	-1.09636	0.00120992
SCO3592	Putative membrane protein		13.1308	24.8044	-0.917643	0.000652719
SCO3593	Uncharacterized protein		4.63772	11.2011	-1.27216	0.000652719
SCO3594	Putative D-lactate dehydrogenase		3.22395	10.92	-1.76007	0.000652719
SCO3595	Putative D-alanine--D-lactate ligase (EC 6.3.2.-) (Vancomycin resistance-like protein)		17.3159	33.2224	-0.940057	0.000652719
SCO3597	Putative hydrolase		15.6665	27.6605	-0.820148	0.00543139
SCO3602	transmembrane transport protein		66.7679	45.1164	0.565505	0.00963236
SCO3603	Putative Na(+)/H(+) antiporter		34.9022	24.1348	0.532204	0.0247004
SCO3615	Aspartate kinase		514.263	752.913	-0.549976	0.0235276
SCO3621	Putative serine-threonine protein kinase		55.9711	79.2614	-0.501937	0.0161152
SCO3622	Putative aminotransferase		88.0343	142.403	-0.693843	0.00120992
SCO3631	Uncharacterized protein		329.332	584.316	-0.827204	0.000652719
SCO3636	Cytochrome P-450 hydroxylase		16.422	25.1636	-0.615708	0.0185183
SCO3647	Uncharacterized protein		529.226	733.345	-0.470607	0.0225005
SCO3656	Uncharacterized protein		4.44873	11.3845	-1.35561	0.0139427
SCO3657	Uncharacterized protein		31.0447	76.8398	-1.30751	0.000652719
SCO3659	hypothetical protein		925.437	1585.58	-0.776809	0.000652719
SCO3662	Hypothetical protein		100.014	212.132	-1.08475	0.000652719
SCO3663	hypothetical protein		125.423	332.961	-1.40855	0.000652719
SCO3679	Uncharacterized protein		20.1334	11.5422	0.802666	0.000652719
SCO3687	hypothetical protein		15.2433	30.0607	-0.979704	0.00262377
SCO3688	Uncharacterized protein		10.1898	23.6471	-1.21454	0.000652719
SCO3703	Putative substrate binding protein		62.9422	113.006	-0.844298	0.000652719
SCO3712	Hydrolase		49.5766	75.5004	-0.606825	0.00831397
SCO3714	transposase		68.9863	104.446	-0.598371	0.0445538
SCO3723	Putative regulatory protein		50.1608	24.8698	1.01216	0.000652719
SCO3724	Uncharacterized protein		270.069	177.521	0.605338	0.00428191
SCO3726	Uncharacterized protein		23.9889	39.3345	-0.713431	0.0136702
SCO3727	stress response protein		173.794	239.343	-0.461698	0.0324016
SCO3732	DEAD-box RNA helicase		256.135	136.415	0.908902	0.000652719
SCO3733	Uncharacterized protein		506.072	354.358	0.514134	0.0194773
SCO3734	Uncharacterized protein		337.339	228.382	0.562753	0.0331025
SCO3736	RNA polymerase ECF sigma factor		80.107	50.2489	0.672836	0.00996919
SCO3747	Putative integral membrane protein		59.4852	21.8363	1.4458	0.000652719
SCO3748	Cold shock protein		12661.1	8326.15	0.604682	0.00170926
SCO3761	Hypothetical protein		82.7469	176.221	-1.09061	0.000652719
SCO3763	Uncharacterized protein involved in stress response		77.7438	52.2136	0.574301	0.00617145
SCO3767	TerB. Tellurite resistance protein		1989.85	3040.21	-0.611513	0.00170926
SCO3771	Penicillin binding protein		47.7148	31.0826	0.618329	0.00543139
SCO3774	beta-lactamase related protein		15.7389	27.7835	-0.819898	0.00428191
SCO3775	Uncharacterized protein		5.45202	13.0658	-1.26093	0.000652719
SCO3776	Putative membrane protein		14.7337	37.8493	-1.36114	0.00170926
SCO3777	Putative peptidase		7.08659	13.1068	-0.887156	0.0076536
SCO3792	Methionyl-tRNA synthetase		496.416	697.244	-0.490116	0.0163424
SCO3800	acyl-CoA dehydrogenase		254.427	64.67	1.97608	0.000652719
SCO3807	Putative hydrolase		139.464	213.385	-0.613567	0.00262377
SCO3815	bkdC1		233.88	329.308	-0.493672	0.0136702
SCO3816	branched-chain alpha keto acid dehydrogenase E1 beta subunit		209.195	314.735	-0.589289	0.00509658
SCO3817	branched-chain alpha keto acid dehydrogenase E1 alpha subunit		131.243	198.003	-0.593283	0.00217892
SCO3818	Putative two-component system response transcriptional regulator		37.1889	75.3546	-1.01882	0.000652719
SCO3822	hypothetical protein		745.311	1098.42	-0.559514	0.00428191
SCO3823	quinone oxidoreductase		84.7695	134.757	-0.668743	0.000652719
SCO3830	Branched-chain alpha keto acid dehydrogenase E1 subunit beta		76.0632	148.611	-0.966271	0.000652719
SCO3842	Putative dioxygenase		160.427	46.2412	1.79467	0.000652719
SCO3857	Possible regulatory protein		61.7032	183.733	-1.57419	0.000652719
SCO3870	Putative integral membrane protein		291.675	432.575	-0.568586	0.0462521
SCO3873	DNA topoisomerase (ATP-hydrolyzing) (EC 5.99.1.3) chain A		913.945	1453.64	-0.669491	0.000652719
SCO3874	DNA gyrase subunit B		777.37	1130.85	-0.540735	0.0115903
SCO3889	Thioredoxin-1 (Trx-1)		1431.9	2166.11	-0.597177	0.00120992
SCO3898	hypothetical protein		51.1357	27.8243	0.877985	0.000652719
SCO3899	Inositol phosphate metabolism		2513.93	3421.54	-0.4447	0.0468864
SCO3903	hypothetical protein		196.37	262.212	-0.417157	0.0445538
SCO3904	Peptidoglycan interpeptide bridge formation enzyme		288.11	431.449	-0.582572	0.00217892
SCO3910	Putative membrane protein		124.336	88.8926	0.484103	0.0204709
SCO3911	replicative DNA helicase		124.214	196.53	-0.661929	0.000652719
SCO3913	Uncharacterized protein		212.05	343.632	-0.696461	0.00120992
SCO3924	Uncharacterized protein SCO3924		320.735	585.598	-0.868531	0.000652719
SCO3937	Putative integrase /recombinase		38.7107	59.873	-0.629174	0.00350518
SCO3947	Putative ABC transporter		62.6824	85.8313	-0.453442	0.0314812
SCO3948	Putative two component sensor		17.8244	25.1031	-0.494015	0.0473885
SCO3949	Possible secreted peptidase		30.6389	17.9234	0.773523	0.00262377
SCO3953	Probable RNA 2'-phosphotransferase (EC 2.7.1.-)		70.0424	137.631	-0.974506	0.000652719
SCO3956	ABC transporter ATP-binding protein		330.231	518.452	-0.650736	0.000652719
SCO3963	Uncharacterized protein		59.5285	84.667	-0.508219	0.0173919
SCO3967	Hypothetical protein		151.423	282.097	-0.897605	0.000652719
SCO3971	putative Stage II sporulation protein E		27.728	49.5205	-0.836684	0.000652719
SCO3972	Uncharacterized protein		215.649	113.915	0.92073	0.000652719
SCO3973	Putative membrane protein		187.893	111.286	0.755648	0.000652719
SCO3974	Uncharacterized protein		208.101	293.872	-0.497904	0.0139427
SCO3975	Putative regulator		36.9857	68.0775	-0.880212	0.000652719
SCO3977	Putative protease (Putative secreted protein)		153.711	236.985	-0.624576	0.00170926
SCO3986	Putative GntR-family transcriptional regulator		142.733	99.3863	0.522197	0.0255956
SCO3997	Putative integrase (Fragment)		29.9339	16.1351	0.891581	0.000652719
SCO3998	Uncharacterized protein		26.2122	44.1569	-0.752402	0.000652719
SCO4005	RNA polymerase sigma factor		39.0314	118.151	-1.59792	0.000652719
SCO4011	Putative integral membrane protein		159.086	102.034	0.640756	0.0209924
SCO4026	Putative ATP binding protein		178.342	272.05	-0.609226	0.00390092
SCO4027	Putative anti sigma factor antagonist		52.1824	81.7594	-0.64782	0.0303773
SCO4029	Uncharacterized protein		76.0064	111.513	-0.553015	0.031243
SCO4031	integral membrane transport protein		34.8712	16.4068	1.08774	0.000652719
SCO4032	marR regulatory protein		71.75	13.4869	2.41142	0.000652719
SCO4033	Hypothetical protein		274.254	556.904	-1.02191	0.000652719
SCO4044	Uncharacterized protein		24.2495	9.97605	1.28142	0.000652719
SCO4055	Putative alcohol dehydrogenase		12.2879	45.2271	-1.87995	0.000652719
SCO4056	Putative secreted protein		21.6511	93.9065	-2.11678	0.0076536
SCO4057	Putative transport integral membrane protein		12.6476	26.1759	-1.04938	0.00170926
SCO4066	Uncharacterized protein		82.41	21.323	1.95041	0.000652719
SCO4067	dnaZ. DNA polymerase III subunit gamma		185.81	131.937	0.493984	0.0158996
SCO4069	SarA		17.5996	25.0552	-0.509571	0.0343085
SCO4075	ABC transport protein, ATP-binding subunit		121.055	34.45	1.81309	0.000652719
SCO4076	LSR2-like protein		123.354	217.354	-0.817236	0.000652719
SCO4096	ATP-dependent RNA helicase DEADc. DEAD-box helicases		863.965	621.022	0.476328	0.0247004
SCO4097	Possible amino acid/metabolite permease		41.5928	25.6792	0.695732	0.00170926
SCO4098	Acetyltransferase		198.294	126.983	0.643007	0.000652719
SCO4103	Peptidase		15.3198	29.0647	-0.92387	0.000652719
SCO4104	UPF0126 membrane protein SCO4104		2.14479	6.9027	-1.68633	0.0232335
SCO4107	Putative integral membrane protein		59.8271	30.9824	0.949348	0.000652719
SCO4108	peptidase		299.675	581.482	-0.956338	0.000652719
SCO4109	oxidoreductase		81.0089	118.831	-0.552756	0.0109888
SCO4113	Uncharacterized protein		70.1922	103.643	-0.562239	0.00581328
SCO4119	Putative NADH dehydrogenase		18.6897	11.9087	0.650224	0.0227206
SCO4120	Uncharacterized protein		111.81	43.2366	1.37072	0.000652719
SCO4121	Putative integral membrane protein		293.92	108.947	1.43179	0.000652719
SCO4122	Putative MarR-family transcriptional regulator		807.08	548.203	0.558001	0.00581328
SCO4123	Putative two-component system response regulator		196.294	104.868	0.904432	0.000652719
SCO4124	Putative two-component sensor kinase		26.8224	13.9276	0.945491	0.0396314
SCO4125	Acetyltransferase		126.329	181.089	-0.519509	0.0220356
SCO4142	PstS regulatory protein		28.2766	68.3872	-1.27412	0.000652719
SCO4144	Uncharacterized protein		5.82945	10.2791	-0.818281	0.0181981
SCO4151	acetyltransferase		95.6231	136.067	-0.508883	0.0161152
SCO4161	Putative molybdopterin converting factor		476.907	678.4	-0.50843	0.0236816
SCO4164	Thiosulfate sulfurtransferase		309.194	526.369	-0.767561	0.000652719
SCO4165	Hypothetical protein		295.268	584.309	-0.984707	0.000652719
SCO4174	Hypothetical protein		15.9302	107.592	-2.75574	0.000652719
SCO4175	Hypothetical protein		4.65138	100.787	-4.43751	0.000652719
SCO4184	amfC aerial mycelium formation protein		53.4712	91.4759	-0.774631	0.000652719
SCO4190	DevA		112.769	160.058	-0.505227	0.0498215
SCO4194	Putative TetR-family transcriptional regulator		41.4842	63.9128	-0.623544	0.0241832
SCO4196	Putative organophosphate acid anhydrase		49.6535	35.5804	0.480813	0.0455831
SCO4200	Putative membrane protein		186.306	277.463	-0.574622	0.0131666
SCO4207	Uncharacterized protein		9.33284	22.4434	-1.2659	0.00262377
SCO4222	Uncharacterized protein		330.51	494.116	-0.580154	0.00468577
SCO4223	AraC family transcription regulator		144.694	202.288	-0.48341	0.0199429
SCO4225	Putative integral membrane protein		78.3696	144.291	-0.880616	0.000652719
SCO4228	Phosphate-specific transport system accessory protein PhoU		34.5389	76.1448	-1.14052	0.000652719
SCO4230	Putative response regulator		140.808	205.774	-0.547328	0.011286
SCO4233	2-C-methyl-D-erythritol 4-phosphate cytidylyltransferase (EC 2 7 7 60)		179.266	128.193	0.48378	0.0414268
SCO4238	guanyltransferase		115.357	179.564	-0.638396	0.00217892
SCO4239	small membrane protein		14.0999	65.2251	-2.20974	0.000652719
SCO4240	ABC transporter ATP-binding protein		126.628	306.387	-1.27476	0.000652719
SCO4246	Hypothetical protein		10.7403	16.1775	-0.590955	0.0440891
SCO4250	Uncharacterized protein		4.09698	13.3066	-1.69951	0.000652719
SCO4251	Putative secreted protein		28.033	54.9452	-0.970864	0.00617145
SCO4252	Putative phage tail protein		21.2238	113.084	-2.41364	0.000652719
SCO4253	Phage tail sheath protein		6.85914	36.8311	-2.42482	0.000652719
SCO4258	Putative hydrolytic protein		13.6062	22.733	-0.740527	0.00390092
SCO4259	Putative AAA family ATPase		6.7129	10.7026	-0.672957	0.0215076
SCO4270	TetR family putative transcriptional regulators		140.846	88.6346	0.668177	0.00217892
SCO4277	Tellurite resistance proteins. cAMP binding protein		3286.63	6369.84	-0.95465	0.000652719
SCO4293	Putative threonine synthase		150.673	93.9165	0.681974	0.00120992
SCO4297	Oxidoreduxtase		133.795	92.8969	0.526324	0.0139427
SCO4304	Putative oxidoreductase		54.8097	34.453	0.669801	0.0079695
SCO4313	Regulatory protein		181.743	121.012	0.586748	0.0139427
SCO4314	hypothetical protein		116.832	80.7758	0.532442	0.0154422
SCO4317	Uncharacterized protein		182.668	278.645	-0.609198	0.0398145
SCO4336	MarR-family protein		1702.58	713.411	1.25492	0.000652719
SCO4337	integral membrane efflux protein		229.495	77.7501	1.56155	0.000652719
SCO4351	Putative DNA invertase		13.2889	6.31088	1.07431	0.0355391
SCO4352	Probable oxidoreductase		143.632	227.84	-0.665642	0.000652719
SCO4359	Putative ABC transport system ATP-binding protein		38.2547	22.9974	0.734169	0.0128554
SCO4366	Phosphoserine aminotransferase (EC 2 6 1 52) (Phosphohydroxythreonine aminotransferase)		182.116	261.319	-0.520955	0.0109888
SCO4371	hypothetical protein		79.5626	152.343	-0.937163	0.000652719
SCO4374	hypothetical protein		86.6241	57.5555	0.589813	0.0103127
SCO4394	DmdR1 protein (Iron repressor)		316.498	428.398	-0.436755	0.0377244
SCO4406	Uncharacterized protein		16.7075	5.72744	1.54453	0.00120992
SCO4410	Anti-sigma factor antagonist		31.5662	57.0735	-0.854439	0.0079695
SCO4412	Histidine kinase-like ATPases		111.594	199.527	-0.838333	0.000652719
SCO4421	TetR family transcriptional regulator		135.808	197.336	-0.539088	0.0134072
SCO4422	Putative hydrolase		18.9498	33.6075	-0.826598	0.00543139
SCO4425	Sigma-like protein		935.239	2208.29	-1.23952	0.000652719
SCO4435	Uncharacterized protein		21.4655	31.7361	-0.564104	0.0281856
SCO4436	Putative lyase		191.239	401.719	-1.07081	0.000652719
SCO4440	Hypothetical protein		46.5182	114.552	-1.30013	0.000652719
SCO4442	hypothetical protein		152.535	306.994	-1.00907	0.00170926
SCO4443	Putative merR-family transcriptional regulator		77.7482	109.016	-0.487656	0.0236816
SCO4444	Glutathione peroxidase		162.107	266.062	-0.714818	0.00120992
SCO4454	Putative transcriptional regulator		147.061	107.31	0.454624	0.0475439
SCO4462	Putative integral membrane protein		66.3142	44.8611	0.563854	0.012541
SCO4472	Putative secreted protein		276.727	380.832	-0.460693	0.0281856
SCO4476	Uncharacterized protein		20.5256	8.92083	1.20217	0.000652719
SCO4493	transcription regulator AsnC. contains a TTA leucine codon. possible target for bldA regulation		212.561	287.269	-0.434524	0.0481683
SCO4495	Putative DNA polymerase related protein		97.6422	63.5873	0.618766	0.0106752
SCO4498	Proton transport protein		344.058	469.59	-0.448751	0.031243
SCO4504	Putative methyltransferase		58.1407	28.2178	1.04294	0.000652719
SCO4506	Hypothetical protein		231.901	362.597	-0.644854	0.00120992
SCO4521	Putative secreted protein		25.8252	15.3361	0.751843	0.0421778
SCO4523	Putative integral membrane protein		48.3497	26.3986	0.873048	0.000652719
SCO4561	Hypothetical protein		591.261	808.258	-0.451022	0.0301819
SCO4584	Putative membrane protein		442.634	642.65	-0.537921	0.00617145
SCO4585	ABC transporter ATP-binding protein		196.656	281.448	-0.517189	0.0079695
SCO4614	Nucleotide-binding protein		1401.88	1924.15	-0.456862	0.0299384
SCO4615	Integrase		27.3681	9.62967	1.50694	0.000652719
SCO4630	hypothetical protein		130.769	84.4522	0.630818	0.00307056
SCO4633	Uncharacterized protein		98.201	135.26	-0.46193	0.0453906
SCO4636	UPF0336 protein SCO4636 containing TTA leucine codon		638.858	460.906	0.471024	0.025374
SCO4637	Uncharacterized protein		484.952	324.724	0.578627	0.00390092
SCO4638	Uncharacterized protein		119.306	66.4333	0.844684	0.000652719
SCO4639	Uncharacterized protein		122.816	76.0217	0.692013	0.00120992
SCO4640	TetR family transcriptional regulator		343.166	170.914	1.00564	0.000652719
SCO4645	Aspartate aminotransferase		747.814	1160.46	-0.633949	0.00217892
SCO4664	Putative integral membrane protein		18.7942	10.9448	0.78005	0.00170926
SCO4668	Putative two-component system response regulator		33.5273	50.9863	-0.604774	0.0481683
SCO4671	Putative lysR-family regulatory protein		9.42087	18.483	-0.972263	0.00390092
SCO4674	Uncharacterized protein		46.5033	78.1744	-0.749363	0.00866192
SCO4676	hypothetical protein		4.20561	9.42389	-1.16401	0.0109888
SCO4677	Histidine kinase-like ATPases antagonistic regulator of sigma(F).		14.0024	55.9553	-1.99861	0.000652719
SCO4684	Cold shock protein		18776.5	7556.53	1.31313	0.000652719
SCO4685	DEAD-box RNA helicase		457.861	265.23	0.787669	0.000652719
SCO4687	hypothetical protein		856.413	1253.67	-0.549783	0.00509658
SCO4688	Uncharacterized protein harboring transcriptional factor domains		214.31	305.539	-0.511653	0.0258368
SCO4689	Uncharacterized protein		16.3235	32.9561	-1.0136	0.0290252
SCO4692	hypothetical protein		83.6572	143.254	-0.776013	0.000652719
SCO4693	Putative membrane protein		35.6989	75.3322	-1.07739	0.00996919
SCO4699	Putative Rhs protein		172.077	109.68	0.649753	0.00262377
SCO4700	Uncharacterized protein		126.577	78.1491	0.695709	0.00307056
SCO4736	Phosphoglucosamine mutase (EC 5 4 2 10)		385.157	277.044	0.475332	0.0204709
SCO4739	Lipoprotein		111.675	152.536	-0.449847	0.0406888
SCO4760	Uncharacterized protein SCO4760		15.5965	8.32041	0.906497	0.0377244
SCO4761	co-chaperonin GroES		8254.78	13544.8	-0.714438	0.000652719
SCO4767	Transcriptional regulator WhiD (Transcriptional regulator WhiB3)		17.6809	76.4206	-2.11177	0.000652719
SCO4768	BldM		32.8934	62.1004	-0.916803	0.00217892
SCO4774	Putative glycerol phosphate dehydrogenase		5.49529	11.2101	-1.02853	0.000652719
SCO4781	Putative cholesterol oxidase		38.1382	18.2289	1.06501	0.000652719
SCO4782	hypothetical protein		128.555	87.5196	0.55471	0.0134072
SCO4783	Uncharacterized protein		79.589	45.6275	0.802667	0.0156204
SCO4784	hypothetical protein		87.7639	45.69	0.941748	0.00262377
SCO4787	Putative aldolase		66.1871	45.7272	0.533499	0.0260556
SCO4789	Putative integral membrane protein		30.1646	48.6117	-0.688448	0.0248647
SCO4790	putative stress protein		25.3873	48.2062	-0.925112	0.000652719
SCO4791	Putative two-component system sensor kinase		52.9	79.3678	-0.585288	0.0420942
SCO4796	Putative NLP/P60 family secreted protein		54.1878	83.3368	-0.620986	0.00428191
SCO4811	Putative integral membrane protein		18.0717	11.9735	0.593893	0.0222784
SCO4815	Putative secreted protein		58.1707	38.6228	0.59084	0.0255956
SCO4816	Uncharacterized protein		9.35464	5.98103	0.645288	0.0244525
SCO4827	malate dehydrogenase		469.493	844.064	-0.846248	0.000652719
SCO4828	betaine aldehyde dehydrogenase		17.2599	27.1135	-0.651594	0.0072951
SCO4841	Putative short-chain dehydrogenase		34.0994	19.8094	0.783559	0.0072951
SCO4842	Putative oxidoreductase		13.215	6.8977	0.937991	0.00350518
SCO4860	Putative secreted hydrolase		25.3756	42.1644	-0.732587	0.000652719
SCO4870	Putative monooxygenase		17.1119	11.6182	0.55861	0.048908
SCO4879	Uncharacterized protein		2.51135	5.09009	-1.01923	0.0265104
SCO4881	Putative polysaccharide biosynthesis related protein		4.90993	11.7523	-1.25917	0.000652719
SCO4882	Uncharacterized protein		17.5242	7.76851	1.17364	0.000652719
SCO4883	peptidase		45.1618	64.4279	-0.512582	0.0248647
SCO4884	Lipoprotein		65.4024	110.793	-0.760456	0.000652719
SCO4885	Competence transcription factor gene		1064.6	1742.35	-0.710724	0.000652719
SCO4894	Uncharacterized protein		11.3678	32.2932	-1.50628	0.0318819
SCO4900	Uncharacterized protein		4.7541	17.2284	-1.85754	0.000652719
SCO4901	Adenosine deaminase 1 (EC 3 5 4 4) (Adenosine aminohydrolase 1)		36.5423	53.1831	-0.541402	0.0158996
SCO4902	Putative secreted protein		7.40565	18.8691	-1.34933	0.0227206
SCO4903	Putative membrane protein		46.8726	186.212	-1.99013	0.000652719
SCO4908	Putative RNA polymerase sigma factor		44.7287	97.3084	-1.12136	0.000652719
SCO4910	hypothetical protein		4.34487	11.8898	-1.45234	0.0431175
SCO4913	Putative aldehyde dehydrogenase		131.392	93.5732	0.489711	0.0156204
SCO4914	Deoxyribose-phosphate aldolase		332.573	209.604	0.666004	0.000652719
SCO4916	Putative phosphomannomutase		86.498	54.4709	0.667182	0.000652719
SCO4921	Putative acyl-CoA carboxylase complex A subunit		69.0453	111.106	-0.686324	0.000652719
SCO4932	Histidine ammonia-lyase (Histidase) (EC 4 3 1 3)		36.6366	207.044	-2.49858	0.000652719
SCO4933	hypothetical protein		72.1171	168.608	-1.22526	0.000652719
SCO4935	Putative integral membrane protein		20.3068	10.7695	0.915006	0.00120992
SCO4938	Putative ECF-sigma factor		8.69086	4.26709	1.02625	0.0165356
SCO4940	TetR family transcriptional regulator		101.162	46.314	1.12715	0.000652719
SCO4958	Cystathionine gamma-synthase		161.731	217.836	-0.429639	0.0423493
SCO4962	Putative amino acid deaminase		19.0486	27.6894	-0.539648	0.0403589
SCO4970	hypothetical protein		34.9459	134.154	-1.9407	0.0403589
SCO4972	Putative dehydrogenase		5.15119	8.75177	-0.76467	0.0122738
SCO4974	Putative deaminase		9.38979	20.8782	-1.15283	0.0103127
SCO4982	Putative membrane protein		131.125	221.447	-0.756012	0.0475439
SCO4992	hypothetical protein		324.087	509.764	-0.653449	0.000652719
SCO4994	Hypothetical protein		34.8893	22.9319	0.605427	0.0179424
SCO4996	Putative RNA polymerase ECF sigma factor		32.0646	52.6511	-0.715485	0.0161152
SCO5007	putative septum site-determining protein		10.9072	25.0273	-1.19822	0.0241832
SCO5022	lipoprotein		158.291	227.013	-0.520192	0.0161152
SCO5029	Possible secreted protein		2082.34	2805.82	-0.430217	0.0496067
SCO5044	Fumarate hydratase class I		213.977	285.521	-0.416143	0.0475439
SCO5065	Putative transcriptional regulator		22.9306	16.3478	0.488179	0.0277027
SCO5068	Putative tetR-family transcriptional regulator		18.4672	33.4093	-0.855287	0.00581328
SCO5100	GntR family regulatory protein		26.491	39.6903	-0.58328	0.0359335
SCO5103	Putative regulatory protein		39.7246	72.1284	-0.860534	0.00217892
SCO5104	Uncharacterized protein harbouring sporulation related domain (SpoIIE)		11.3645	16.0555	-0.498536	0.040838
SCO5112	BldKA		497.86	714.514	-0.521222	0.00996919
SCO5136	Putative aminotransferase		63.6363	44.9684	0.500939	0.0277027
SCO5145	hypothetical protein		6217.59	10281.6	-0.725643	0.000652719
SCO5146	Putative methyltransferase		220.642	158.227	0.479711	0.0299384
SCO5147	RNA polymerase sigma factor SigE		338.411	774.973	-1.19537	0.000652719
SCO5148	hypothetical protein		133.124	296.598	-1.15574	0.000652719
SCO5152	Putative ATP-binding protein involved in chromosome partitioning		500.737	671.859	-0.424105	0.0410447
SCO5160	Uncharacterized protein		62.2386	102.67	-0.72213	0.000652719
SCO5162	UPF0056 membrane protein		468.918	332.444	0.496225	0.0145902
SCO5163	Uncharacterized protein		866.532	265.498	1.70655	0.000652719
SCO5169	Putative ATP-binding protein		2607.81	5091.93	-0.965373	0.000652719
SCO5171	F58a (Uncharacterized protein)		49.9833	100.168	-1.0029	0.0151857
SCO5174	transferase		8.09182	20.8522	-1.36566	0.000652719
SCO5178	Molybdopterin biosynthesis-like protein MoeZ		394.893	678.225	-0.7803	0.000652719
SCO5180	Putative peptidase		25.9286	12.1785	1.09021	0.000652719
SCO5205	Uncharacterized protein		73.6824	44.7372	0.719845	0.000652719
SCO5206	Hydrogen peroxide sensitive repressor		670.969	445.128	0.592027	0.00428191
SCO5213	hypothetical protein		39.6125	24.2761	0.706419	0.0134072
SCO5218	hypothetical protein		51.6118	31.7808	0.699546	0.00120992
SCO5220	hypothetical protein		157.15	248.87	-0.663253	0.000652719
SCO5221	Polypeptide deformylase		477.122	685.127	-0.522013	0.011286
SCO5224	Putative araC-family transcriptional regulator		293.01	217.48	0.430066	0.0447791
SCO5228	Putative acetyltransferase		28.2845	52.3842	-0.889122	0.00390092
SCO5237	Putative oxidoreductase		7.37785	15.6742	-1.08712	0.00350518
SCO5240	WblE		1003.19	1577.29	-0.652859	0.000652719
SCO5249	Nucleotide-binding protein		3.08638	10.3043	-1.73926	0.000652719
SCO5250	Polyprenyl synthetase		1.2715	9.11115	-2.84111	0.000652719
SCO5253	Uncharacterized protein		289.498	417.184	-0.527127	0.0445538
SCO5262	Putative dehydrogenase		89.0135	149.143	-0.744599	0.000652719
SCO5268	Uncharacterized protein		4.26141	15.8688	-1.89679	0.0136702
SCO5269	Uncharacterized protein		1.38007	3.43928	-1.31736	0.0076536
SCO5273	Uncharacterized protein		1.03953	3.77473	-1.86044	0.00262377
SCO5282	Histidine kinase two-component system sensor kinase		87.7171	50.8884	0.785521	0.00831397
SCO5283	Putative two-component system response regulator		145.301	78.9955	0.879203	0.00262377
SCO5285	ATP-dependent protease		30.6474	15.0156	1.0293	0.000652719
SCO5286	Putative secreted hydrolase		16.6312	10.3405	0.685585	0.0492748
SCO5289	Histidine kinase (EC 2 7 13 3)		98.8769	60.4262	0.710458	0.000652719
SCO5292	Putative ATP/GTP-binding protein		116.535	80.1237	0.540463	0.0202166
SCO5293	Possible oxygenase subunit		112.601	67.7351	0.733243	0.00262377
SCO5296	Putative tetR-family transcriptional regulator		26.0552	14.1795	0.877759	0.0079695
SCO5308	Uncharacterized protein		1.68427	4.46797	-1.4075	0.0364052
SCO5309	Non-homologous end joining protein Ku		3.52055	12.7422	-1.85574	0.000652719
SCO5310	Uncharacterized protein		45.5096	75.3711	-0.727841	0.00350518
SCO5330	Uncharacterized protein		65.0529	45.8034	0.506158	0.0337971
SCO5350	Uncharacterized protein		30.0143	6.64223	2.17591	0.000652719
SCO5351	Regulatory protein		48.6434	98.7697	-1.02182	0.000652719
SCO5360	Peptide chain release factor 1 (RF-1)		290.702	196.766	0.56306	0.00428191
SCO5361	Release factor glutamine methyltransferase (RF MTase) (EC 2 1 1 297)		122.101	83.6189	0.546173	0.00929115
SCO5362	Uncharacterized protein		78.5666	51.2835	0.615419	0.011286
SCO5363	Uncharacterized protein		74.3226	46.6905	0.670672	0.0134072
SCO5366	ATP synthase protein I		701.442	498.086	0.493928	0.0165356
SCO5375	Putative secreted protein		217.489	144.749	0.587392	0.00617145
SCO5376	Chitinase C (Putative secreted protein)		52.8525	33.4005	0.662102	0.00217892
SCO5381	Hypothetical protein. Conversion of inactive cobalamins to AdoCbl for degradation		80.8396	125.107	-0.630034	0.00307056
SCO5389	Hypothetical protein		12.5838	51.8848	-2.04374	0.000652719
SCO5390	Alkanal monooxygenase		4.36482	31.8321	-2.86649	0.000652719
SCO5413	Possible MarR-transcriptional regulator		29.7194	17.7427	0.744179	0.0351675
SCO5415	isobutyryl-CoA mutase A		41.5462	63.8484	-0.619934	0.00468577
SCO5416	Putative transcriptional regulator		25.1624	38.4895	-0.613196	0.0168178
SCO5418	Putative transcriptional regulator		19.6729	10.8819	0.854273	0.0154422
SCO5419	Thioredoxin domain-containing protein		262.629	355.436	-0.436561	0.0311002
SCO5428	Putative integral membrane transport protein		8.91016	4.22888	1.07518	0.0163424
SCO5436	sodium:dicarboxylate symporter		27.6576	49.4864	-0.839356	0.000652719
SCO5438	Thioredoxin		33.3915	64.3912	-0.947383	0.00929115
SCO5439	DNA helicase (EC 3 6 4 12)		12.0056	25.0193	-1.05933	0.000652719
SCO5440	glycogen branching protein		3.73789	7.2261	-0.950993	0.00262377
SCO5444	Possible glycogen phosphorylase Carbohydrate transport and metabolism		3.545	9.73904	-1.458	0.000652719
SCO5464	SCO5464 protein		850.776	1611.93	-0.921937	0.000652719
SCO5468	Transmembrane transport protein		27.0275	15.3646	0.814821	0.00120992
SCO5474	Uncharacterized protein		56.1519	31.4213	0.837592	0.000652719
SCO5475	Uncharacterized protein		75.7123	54.0108	0.48728	0.0414268
SCO5481	UPF0126 membrane protein SCO5481		40.9477	22.6015	0.857363	0.00217892
SCO5482	Uncharacterized protein		34.1082	12.593	1.43749	0.000652719
SCO5485	small hydrophobic membrane protein		24.7938	8.5918	1.52895	0.0267467
SCO5486	pyridoxal-phosphate-dependent aminotransferase		70.2651	48.1502	0.545265	0.0154422
SCO5487	Uncharacterized protein		47.0339	31.9593	0.557469	0.0392059
SCO5499	aspartyl/glutamyl-tRNA amidotransferase subunit A		184.888	125.251	0.56183	0.00543139
SCO5504	Putative integral membrane protein		325.385	462.934	-0.508662	0.0151857
SCO5511	membrane associated phophodiesterase		6.0101	23.0316	-1.93815	0.000652719
SCO5513	acetolactate synthase 3 regulatory subunit		24.3504	14.606	0.737383	0.0486373
SCO5519	Putative Proline dehydrogenase		222.866	317.956	-0.512652	0.0131666
SCO5520	Probable delta-1-pyrroline-5-carboxylate dehydrogenase		373.681	592.706	-0.66551	0.000652719
SCO5522	3-isopropylmalate dehydrogenase		50.8961	35.1614	0.533561	0.0290252
SCO5529	(R)-citramalate synthase (EC 2 3 1 182)		54.8871	30.2591	0.859097	0.000652719
SCO5530	Putative membrane protein		10.3972	33.9159	-1.70577	0.000652719
SCO5531	Putative integral membrane protein		4.56121	20.8592	-2.1932	0.000652719
SCO5533	Uncharacterized protein		13.1939	24.4193	-0.888154	0.0181981
SCO5534	Putative secreted lyase		2.56379	4.51157	-0.81535	0.025374
SCO5535	Carboxyl transferase		551.578	970.408	-0.815027	0.000652719
SCO5536	Hypothetical protein		589.958	996.044	-0.755597	0.00120992
SCO5537	Putative protein belonging to Ras-like GTPase superfamily. Domain: cd00882		496.081	329.227	0.591495	0.00217892
SCO5538	hypothetical protein		251.791	146.937	0.777028	0.000652719
SCO5539	Hypothetical protein		335.4	218.594	0.61763	0.00543139
SCO5540	Histidine kinase-like ATPases		328.553	166.905	0.977104	0.000652719
SCO5548	Uncharacterized protein		41.9063	25.3786	0.723555	0.0417473
SCO5550	Putative transcriptional regulator		57.0897	31.2597	0.868925	0.00217892
SCO5573	Formamidopyrimidine-DNA glycosylase (Fapy-DNA glycosylase) (EC 3.2.2.23) (DNA-(apurinic or apyrimidinic site) lyase MutM) (AP lyase MutM) (EC 4.2.99.18)		70.4041	39.7497	0.824716	0.0241832
SCO5579	Putative transmembrane protein		55.9772	39.245	0.512328	0.0225005
SCO5581	hypothetical protein		29.4378	57.6334	-0.969238	0.000652719
SCO5582	Nsda		5.04202	16.1182	-1.67662	0.000652719
SCO5583	Ammonium transporter		13.0235	6.89084	0.918365	0.00543139
SCO5587	ATP-dependent zinc metalloprotease FtsH (EC 3.4.24.-)		18.9937	11.9407	0.669635	0.0072951
SCO5589	Uncharacterized protein		5.04176	16.7193	-1.72952	0.000652719
SCO5590	hypothetical protein		285.494	410.264	-0.523092	0.0134072
SCO5593	Ribosome maturation factor RimM		178.979	107.707	0.732683	0.0248647
SCO5594	tRNA (guanine-N(1)-)-methyltransferase (EC 2 1 1 228)		145.165	87.1788	0.735643	0.0079695
SCO5608	Uncharacterized protein		113.033	78.8841	0.518933	0.0227206
SCO5609	Uncharacterized protein		184.93	67.6725	1.45034	0.00170926
SCO5610	Uncharacterized protein		214.336	122.131	0.811448	0.000652719
SCO5626	uridylate kinase. plays a key role in pyrimidine nucleotide biosynthesis		399.654	249.642	0.678889	0.000652719
SCO5632	Hypothetical protein		442.212	612.833	-0.470757	0.048908
SCO5638	Integral membrane protein		121.622	69.4286	0.8088	0.00262377
SCO5640	Hypothetical protein		74.893	42.647	0.812388	0.00170926
SCO5642	Uncharacterized protein		57.9606	30.7459	0.914681	0.000652719
SCO5646	ABC-type solute binding lipoprotein		90.7677	55.5299	0.708913	0.00390092
SCO5657	aldehyde dehydrogenase		128.873	177.225	-0.459632	0.030619
SCO5659	Putative integral membrane protein		10.0242	20.806	-1.05351	0.00929115
SCO5676	Ornithine/acetylornithine aminotransferase		378.517	514.808	-0.443674	0.0321419
SCO5681	Putative glycosyl transferase		156.565	110.555	0.501997	0.0222784
SCO5697	hypothetical protein SCO5697		52.3505	31.3505	0.739714	0.00307056
SCO5698	Uncharacterized protein		35.2852	21.1465	0.738642	0.0190026
SCO5699	Prolyl-tRNA synthetase		114.552	80.6363	0.5065	0.0158996
SCO5700	Putative kinase		14.8559	4.70795	1.65787	0.000652719
SCO5703	Ribosome maturation factor RimP		488.969	333.214	0.553295	0.00617145
SCO5704	transcription elongation factor NusA		518.484	349.417	0.569348	0.00307056
SCO5705	Uncharacterized protein		886.172	1268.1	-0.51701	0.0119395
SCO5710	large Pro/Ala/Gly-rich protein		18.1077	10.349	0.807113	0.000652719
SCO5718	Putative secreted protein		75.6984	56.0868	0.432603	0.0472324
SCO5721	Uncharacterized protein secreted by a Type VII secretion system		136.225	101.798	0.420283	0.0473885
SCO5727	Uncharacterized protein		79.2484	49.1363	0.689593	0.00468577
SCO5728	Putative secreted protein		88.1656	63.3893	0.475976	0.0473885
SCO5729	Uncharacterized protein		90.9809	62.5702	0.540088	0.0065425
SCO5730	Uncharacterized protein		54.8256	34.7607	0.657394	0.0398145
SCO5731	Putative secreted serine protease		61.3612	43.7679	0.487453	0.0265104
SCO5734	ATP/GTP binding protein membrane protein. DNA segregation ATPase FtsK/SpoIIIE and related proteins		95.2335	59.6436	0.675103	0.000652719
SCO5735	Putative integral membrane protein		56.5244	36.3446	0.637132	0.00262377
SCO5737	Polynucleotide phosphorylase/polyadenylase		947.636	682.945	0.472563	0.0351675
SCO5742	Putative membrane protein		115.044	222.301	-0.950328	0.00170926
SCO5746	Uncharacterized protein		27.1394	13.6068	0.996062	0.000652719
SCO5756	similar to members of the Dps family		26.3841	48.2149	-0.86981	0.00617145
SCO5758	transcriptional regulator		18.2686	46.1456	-1.33683	0.0065425
SCO5759	Uncharacterized protein		17.5867	39.16	-1.15489	0.00350518
SCO5761	ATP-dependent DNA helicase		4.56044	6.60303	-0.533955	0.0331025
SCO5772	hypothetical protein		22.144	10.9312	1.01847	0.0297874
SCO5774	Glutamate permease.		42.1571	83.9661	-0.994031	0.000652719
SCO5775	Glutamate permease		48.2692	103.993	-1.10731	0.00307056
SCO5776	Glutamate binding protein periplasmic solute-binding lipoprotein lipid attachment site		113.658	322.977	-1.50672	0.000652719
SCO5777	ABC transporters family glutamate uptake system		63.5684	177.009	-1.47744	0.000652719
SCO5783	hypothetical protein		121.514	168.009	-0.467418	0.0481683
SCO5787	tRNA-2-methylthio-N(6)-dimethylallyladenosine synthase (EC 2 8 4 3)		145.97	106.959	0.448612	0.0365996
SCO5789	Uncharacterized protein		46.3814	93.7665	-1.01553	0.00350518
SCO5790	Hypothetical protein		33.6197	117.154	-1.80103	0.000652719
SCO5792	Putative transmembrane protein		220.888	151.503	0.543973	0.012541
SCO5796	GTPase HflX. 50S ribosomal subunit-associated		254.744	178.887	0.510002	0.0079695
SCO5805	ribonucleotide reductase		723.916	457.579	0.661802	0.00120992
SCO5807	Uncharacterized protein		22.2307	13.2153	0.750348	0.0292722
SCO5808	Uncharacterized protein		35.3524	23.2933	0.60189	0.0417473
SCO5809	Putative hydrolase		112.538	82.9221	0.440579	0.0487566
SCO5812	Ribonuclease HII (RNase HII) (EC 3.1.26.4)		542.812	386.753	0.489042	0.0179424
SCO5814	Uncharacterized protein		104.908	70.6156	0.57106	0.0156204
SCO5816	hypothetical protein		9.72047	5.83158	0.737139	0.0217723
SCO5820	hrdB RNA polymerase sigma factor		834.108	586.013	0.509301	0.0151857
SCO5821	Putative serine protease		119.14	61.6551	0.950369	0.000652719
SCO5826	Hypothetical protein		9.21907	33.1569	-1.84662	0.0131666
SCO5830	Uncharacterized protein		98.7703	66.6837	0.566743	0.0079695
SCO5832	Citrate synthase		18.1827	11.1932	0.69995	0.0196678
SCO5839	NlpD. Domain: COG0739		420.513	309.804	0.440794	0.0333095
SCO5840	Transcriptional regulator		104.237	71.775	0.538319	0.018787
SCO5845	Thymidine kinase (EC 2 7 1 21)		81.0553	56.2887	0.52606	0.0303773
SCO5855	Putative DNA-binding protein		292.304	199.691	0.549702	0.00581328
SCO5859	ferrochelatase		93.4784	66.7619	0.485609	0.0284369
SCO5861	Uncharacterized protein		38.3989	127.875	-1.73559	0.000652719
SCO5862	Two-component regulator CutR . Transcriptional regulatory proteins		47.5369	86.2891	-0.86013	0.000652719
SCO5863	two-component sensor kinase		24.3426	41.261	-0.761295	0.00120992
SCO5866	hypothetical protein		149.876	104.355	0.522271	0.0270254
SCO5869	hypothetical protein SCO5869		349.46	477.016	-0.448909	0.0303773
SCO5900	Probable membrane protein involved in amino acid transporter		82.5531	57.6717	0.51746	0.0128554
SCO5905	Putative export protein		11.5984	6.41026	0.855474	0.000652719
SCO5915	Signal transduction histidine kinase		1.55224	6.66429	-2.1021	0.045004
SCO5916	Uncharacterized protein		9.19526	18.9095	-1.04015	0.0196678
SCO5918	hypothetical protein		46.4318	24.0791	0.947336	0.0247004
SCO5920	DEAD-box RNA helicase		43.6551	14.6658	1.5737	0.000652719
SCO5921	Cold-shock domain protein		4136.47	1482.91	1.47997	0.000652719
SCO5929	Possible oxidoreductase		16.7114	10.2409	0.706484	0.0429487
SCO5938	Uncharacterized protein		150.97	103.59	0.543375	0.0165356
SCO5940	Transferase		19.8949	39.8687	-1.00286	0.00170926
SCO5957	Transport protein		53.0304	12.6343	2.06947	0.000652719
SCO5958	Putative ABC transporter ATP-binding protein SCO5958 (EC 3.6.3.-)		55.4635	32.5888	0.767163	0.00543139
SCO5966	Putative oxidase		1.11364	7.60095	-2.77089	0.000652719
SCO5972	Uncharacterized protein		27.6653	19.0047	0.541725	0.0248647
SCO5975	Arginine deiminase (ADI) (EC 3 5 3 6) (Arginine dihydrolase)		3.83826	7.03919	-0.874956	0.0248647
SCO5981	Uncharacterized protein		16.4751	8.75605	0.911932	0.0272817
SCO5983	Putative fatty acid-CoA ligase		1.02679	2.48749	-1.27655	0.0265104
SCO5984	Putative acyl-CoA dehydrogenase		1.14831	3.16297	-1.46177	0.0418916
SCO5986	oxidoreductase		2.27098	7.7451	-1.76997	0.00581328
SCO5997	Putative secreted protein		47.6794	29.4788	0.693686	0.0196678
SCO5998	UDP-N-acetylglucosamine transferase		102.303	70.5237	0.536663	0.0076536
SCO5999	Aconitase A swivel domain		249.138	157.694	0.65982	0.000652719
SCO6000	Uncharacterized protein		239.567	146.81	0.706477	0.0134072
SCO6002	hypothetical protein		101.708	60.243	0.755573	0.0122738
SCO6008	Probable transcriptional repressor protein		20.4688	35.3547	-0.788473	0.00120992
SCO6009	Solute-binding protein. ABC_xylose_binding. Periplasmic xylose-binding component of the ABC-type transport		217.19	436.53	-1.00712	0.000652719
SCO6020	Putative transcriptional regulator		137.428	89.3364	0.621355	0.000652719
SCO6021	Hypothetical protein		60.9156	43.9186	0.471978	0.0353406
SCO6024	transferase		30.9396	18.323	0.7558	0.0190026
SCO6025	Uncharacterized protein		28.1133	14.9864	0.907595	0.000652719
SCO6026	fatty acid oxidation complex alpha-subunit		144.266	45.4418	1.66664	0.000652719
SCO6027	Acetyl-coa acetyltransferase (Thiolase)		117.558	36.1063	1.70305	0.000652719
SCO6031	Uroporphyrinogen decarboxylase (UPD) (URO-D) (EC 4 1 1 37)		231.517	157.561	0.555205	0.00428191
SCO6032	Putative hydrolase		39.397	19.1452	1.0411	0.000652719
SCO6041	Putative protoporphyrinogen oxidase		8.45615	13.2544	-0.6484	0.030619
SCO6044	hypothetical protein		6.65549	15.3964	-1.20997	0.00170926
SCO6045	UPF0276 protein SCO6045		10.0819	25.746	-1.35259	0.000652719
SCO6050	Putative lipoprotein		0.759762	3.85896	-2.34459	0.0359335
SCO6051	Putative iron-sulfur binding oxidoreductase		0.773361	12.4631	-4.01038	0.000652719
SCO6053	Putative membrane protein		10.084	19.7772	-0.971762	0.00390092
SCO6059	Uncharacterized protein		31.1281	47.2464	-0.601987	0.0405679
SCO6071	A-factor receptor homolog		35.9621	16.0186	1.16673	0.000652719
SCO6075	hypothetical protein		63.216	42.7666	0.563804	0.031243
SCO6084	DNA polymerase III subunit epsilon		62.521	44.3625	0.495001	0.0494906
SCO6088	Putative solute-binding transport protein		6.73633	3.07629	1.13077	0.0288228
SCO6091	Hypothetical protein		3.12265	6.07759	-0.960731	0.00428191
SCO6102	Nitrite/sulphite reductase		16.6931	24.6834	-0.56429	0.0393904
SCO6108	Esterase		33.6761	22.7875	0.563486	0.0151857
SCO6120	hypothetical protein		54.2416	35.3457	0.617866	0.0429487
SCO6121	tetR family transcriptional regulator		67.7846	28.653	1.24227	0.000652719
SCO6124	hypothetical protein		13.8993	33.2289	-1.25743	0.00963236
SCO6149	Small ribosomal subunit biogenesis GTPase RsgA (EC 3.6.1.-)		63.3085	37.0716	0.772083	0.000652719
SCO6155	Pyruvate dehydrogenase		6.5956	3.29265	1.00225	0.00694609
SCO6157	Transmembrane protein		83.1158	52.9875	0.649471	0.00262377
SCO6158	Uncharacterized protein		58.5054	38.7941	0.592734	0.0151857
SCO6162	Putative two-component system response regulator		4.32389	20.2805	-2.22969	0.000652719
SCO6163	Histidine kinase (EC 2.7.13.3)		5.515	42.7652	-2.955	0.000652719
SCO6164	hypothetical protein		2.25407	47.9979	-4.41237	0.0163424
SCO6165	putative dnaK suppressor		2.17446	49.4822	-4.50818	0.00509658
SCO6166	Uncharacterized protein		4.12738	23.9703	-2.53795	0.000652719
SCO6167	Proline rich protein (Putative membrane protein)		5.13528	31.8294	-2.63185	0.000652719
SCO6170	Putative oxidoreductase subunit		2.34679	15.157	-2.69122	0.000652719
SCO6172	Putative oxidoreductase		3.41469	10.3848	-1.60465	0.000652719
SCO6173	Putative permease SC6C5.09		3.65157	8.87641	-1.28146	0.000652719
SCO6174	hypothetical protein		2.32556	12.2133	-2.3928	0.000652719
SCO6176	Endonuclease/Exonuclease/phosphatase family		27.1287	12.9281	1.06931	0.00170926
SCO6178	Putative deacetylase (Putative secreted protein)		118.136	74.9342	0.656758	0.00307056
SCO6180	Putative transferase		14.533	36.3675	-1.32332	0.000652719
SCO6188	Putative transferase		0.412755	7.94916	-4.26744	0.0453906
SCO6191	Uncharacterized protein		0.744005	16.5459	-4.47502	0.00170926
SCO6194	Putative response regulator		2.78362	7.02711	-1.33597	0.012541
SCO6195	Acetyl-coenzyme A synthetase		14.8194	8.25639	0.843904	0.0119395
SCO6197	Putative secreted protein		16.0356	29.787	-0.893403	0.00866192
SCO6200	Uncharacterized protein		2.53999	6.18959	-1.28502	0.0365996
SCO6217	hypothetical protein		69.8159	44.0031	0.66595	0.00509658
SCO6218	Putative phosphoglycerate mutase		208.853	144.447	0.531945	0.0161152
SCO6219	Ser/Thr protein kinase		26.5586	17.3069	0.617838	0.00350518
SCO6220	hypothetical protein		15.5245	8.78848	0.820862	0.000652719
SCO6222	aminotransferase AlaT		60.1311	30.4887	0.979837	0.000652719
SCO6223	Uncharacterized protein		16.8977	6.31377	1.42026	0.00170926
SCO6228	Uncharacterized protein		27.0516	47.9417	-0.825568	0.00262377
SCO6230	Putative sugar transport system permease protein		14.4014	7.49603	0.942007	0.0383753
SCO6239	Putative sigma factor		5.26145	14.4001	-1.45254	0.000652719
SCO6246	Transcriptional regulator for glyoxylate bypass		49.2883	29.8543	0.723307	0.00307056
SCO6260	Putative sugar kinase		71.4799	49.5562	0.528472	0.0176843
SCO6261	Probable secreted protein		80.3661	53.2561	0.59364	0.0239731
SCO6267	putative transcriptional regulator		7.11997	17.1805	-1.27083	0.000652719
SCO6294	GntR family regulatory protein		95.5947	56.9686	0.746764	0.000652719
SCO6299	Putative TetR-family transcriptional regulator		39.8962	56.0017	-0.489218	0.0416317
SCO6311	Putative integral membrane protein		73.7753	39.105	0.915787	0.00170926
SCO6312	Transcriptional regulator		207.076	120.327	0.783202	0.000652719
SCO6318	hypothetical protein		115.164	68.0339	0.759359	0.00217892
SCO6319	lipoprotein		43.4874	27.5367	0.659238	0.011286
SCO6320	transport integral membrane protein		69.4103	46.0439	0.592139	0.00468577
SCO6323	TetR family transcriptional regulator		20.2651	10.9714	0.885246	0.0156204
SCO6336	Uncharacterized protein		24.6127	15.246	0.690967	0.0163424
SCO6339	3-oxoadipate enol-lactone hydrolase/4-carboxymuconolactone decarboxylase		30.0848	19.2557	0.643751	0.0065425
SCO6373	Putative integral membrane protein		8.98164	17.6169	-0.971912	0.000652719
SCO6375	Putative secreted protein		33.6938	140.182	-2.05674	0.000652719
SCO6382	Putative secreted protein		87.6622	60.048	0.545838	0.0142674
SCO6383	Putative integral membrane protein		11.3504	5.77648	0.974478	0.0288228
SCO6390	hypothetical protein		95.6366	129.169	-0.433625	0.0431175
SCO6407	Putative gamma-glutamyltranspeptidase (Putative secreted protein)		10.9052	20.1222	-0.883766	0.000652719
SCO6408	Clp protease ATP binding subunit		7.06344	35.6974	-2.33738	0.000652719
SCO6411	Hydrolase		25.1942	13.9797	0.849753	0.00963236
SCO6424	two-component system sensor protein histidine kinase		3.79243	15.3432	-2.01641	0.0299384
SCO6428	Putative secreted protein		1.0084	1.81078	-0.844549	0.012541
SCO6447	Putative NAD(P)H oxidoreductase		10.0045	4.17374	1.26124	0.00996919
SCO6464	NAD-dependent protein deacetylase 2 (EC 3 5 1 -) (Regulatory protein SIR2 homolog 2)		44.4192	63.361	-0.512413	0.0420942
SCO6466	transferase		23.1631	32.8105	-0.502332	0.0487566
SCO6467	Putative phosphatidylserine synthase		386.473	226.76	0.7692	0.000652719
SCO6468	phosphatidylserine decarboxylase		510.542	325.69	0.64853	0.00170926
SCO6473	Crotonyl CoA reductase		4.34733	2.21256	0.974413	0.0444814
SCO6484	Hypothetical protein		2.88921	4.7135	-0.706123	0.0393904
SCO6494	hypothetical protein		1.35248	16.8742	-3.64114	0.00307056
SCO6495	Putative dehydrogenase		8.61039	79.6399	-3.20934	0.000652719
SCO6496	Putative dehydrogenase		2.02335	41.7247	-4.36609	0.000652719
SCO6497	Transketolase A		1.08271	25.2144	-4.54153	0.000652719
SCO6498	Uncharacterized protein		0.945555	25.3232	-4.74315	0.048908
SCO6499	gas vesicle synthesis protein		5.399	166.621	-4.94773	0.000652719
SCO6500	gas vesicle synthesis-like protein		2.95454	86.8844	-4.87809	0.00120992
SCO6501	gas vesicle synthesis protein		2.47103	79.5105	-5.00796	0.000652719
SCO6503	Uncharacterized protein		5.04881	71.7724	-3.82941	0.000652719
SCO6504	hypothetical protein		3.55466	59.687	-4.06964	0.000652719
SCO6506	gas vesicle protein		2.54705	36.204	-3.82925	0.000652719
SCO6508	Putative gas vesicle synthesis protein		3.65351	50.8588	-3.79914	0.00543139
SCO6509	Hydrophobic protein		0	33.5596	#VALUE!	0.000652719
SCO6510	Uncharacterized protein		4.0218	12.4135	-1.626	0.00170926
SCO6511	hypothetical protein		0.702552	6.27209	-3.15827	0.000652719
SCO6513	Uncharacterized protein		14.0834	51.9275	-1.8825	0.000652719
SCO6514	Uncharacterized protein		12.3985	109.877	-3.14766	0.000652719
SCO6515	Putative protease		6.93979	302.482	-5.44581	0.000652719
SCO6516	Uncharacterized protein		5.18257	240.563	-5.5366	0.000652719
SCO6519	Putative lyase		11.1506	22.4644	-1.01051	0.031243
SCO6520	Putative RNA polymerase sigma factor		2.00103	19.6326	-3.29444	0.000652719
SCO6521	Putative secreted protein		0.960081	6.75567	-2.81487	0.00428191
SCO6522	Uncharacterized protein		1.45628	8.71608	-2.58139	0.00120992
SCO6526	AraC transcriptional regulators		3.1198	10.9364	-1.80961	0.0406888
SCO6531	Putative ATP/GTP binding protein		305.665	419.021	-0.455073	0.0335663
SCO6564	3-oxoacyl-(acyl carrier protein) synthase III		60.2802	87.073	-0.530541	0.0163424
SCO6567	ABC transporter ATP binding protein		0.552828	2.95456	-2.41804	0.0161152
SCO6569	Putative secreted solute binding protein. ABC transporter		1.94301	5.74902	-1.56502	0.0079695
SCO6570	Putative oxidoreductase		0.624732	3.55563	-2.5088	0.0079695
SCO6571	Putative DNA-binding protein		1.60665	4.31971	-1.42688	0.0232335
SCO6572	Putative glycosyl hydrolase (Putative secreted protein)		0.584404	2.31168	-1.9839	0.000652719
SCO6589	Elongation factor G 2 (EF-G 2)		11.5319	7.40421	0.639211	0.0229777
SCO6590	Putative secreted esterase. trypsin domain: pfam00089		63.3323	25.9007	1.28995	0.000652719
SCO6591	Putative secreted protein		75.8922	26.6803	1.50818	0.000652719
SCO6593	Uncharacterized protein		28.2824	13.6152	1.05469	0.000652719
SCO6598	transcriptional regulator		36.5863	53.4104	-0.545817	0.0215076
SCO6599	transcriptional regulator		38.0178	17.9937	1.07918	0.000652719
SCO6620	Uncharacterized protein		41.1265	20.4434	1.00844	0.00390092
SCO6624	Putative membrane protein		2949.28	9461.03	-1.68164	0.000652719
SCO6627	hypothetical protein		80.7928	49.7947	0.698235	0.00509658
SCO6629	hypothetical protein		21.1282	10.0761	1.06823	0.0072951
SCO6637	Hypothetical protein		40.2186	22.7724	0.820577	0.0403589
SCO6643	Uncharacterized protein harbouring Ribosomal protein S18 acetylase RimI domain: COG0456		163.021	108.586	0.586217	0.00831397
SCO6644	ABC transporters		122.812	69.9753	0.811529	0.000652719
SCO6645	Putative transport system permease protein		35.5781	23.8603	0.576375	0.0115903
SCO6647	Putative integral membrane protein		17.8595	8.81205	1.01914	0.00617145
SCO6657	Putative membrane protein		24.4288	17.0167	0.521631	0.0351675
[truncated: 209 more rows]

## Sheet: Wt80Cu q over 0.05
Table S1. Quantitative data of the SCO2730::Tn5062 mutant and the Wt80Cu transcriptomes during germination (10-hours), compared to the wild-type (Wt) strain.
[truncated: 6,324 more rows]
